# Supplementary material for: Cholesterol is Inefficiently Converted to Cholesteryl Esters in the Blood of Cardiovascular Disease Patients
Source: Sci Rep. 2018 Oct 3;8:14764. doi: 10.1038/s41598-018-33116-4 (PMC6170447; doi:10.1038/s41598-018-33116-4)
Supplement: Supplementary file 2 — Dataset 1 [file 41598_2018_33116_MOESM2_ESM.xlsx]

## Sheet: Table_S1_all_correlations
Lipid1	Class1	Lipid2	Class2	r
TAG 49:1;0	TAG	TAG 51:1;0	TAG	0.981834
PC 15:0;0-18:1;0	PC	PC 16:0;0-17:1;0	PC	0.9668
TAG 51:2;0	TAG	TAG 53:2;0	TAG	0.956321
PC O- 16:0;0-18:2;0	PC O-	PC O- 18:2;0-16:0;0	PC O-	0.953716
TAG 56:7;0	TAG	TAG 58:7;0	TAG	0.953305
TAG 48:1;0	TAG	TAG 48:2;0	TAG	0.950898
TAG 49:1;0	TAG	TAG 49:2;0	TAG	0.950241
TAG 48:1;0	TAG	TAG 50:1;0	TAG	0.948647
TAG 50:2;0	TAG	TAG 50:3;0	TAG	0.946801
TAG 54:3;0	TAG	TAG 56:3;0	TAG	0.944851
TAG 50:4;0	TAG	TAG 52:5;0	TAG	0.944633
TAG 52:4;0	TAG	TAG 52:5;0	TAG	0.944233
DAG 18:1;0-18:1;0	DAG	TAG 52:2;0	TAG	0.939996
TAG 54:5;0	TAG	TAG 54:6;0	TAG	0.939833
PC 16:0;0-20:5;0	PC	PC 18:0;0-20:5;0	PC	0.939195
TAG 46:2;0	TAG	TAG 48:3;0	TAG	0.938328
TAG 48:2;0	TAG	TAG 48:3;0	TAG	0.936732
TAG 50:3;0	TAG	TAG 50:4;0	TAG	0.936731
TAG 52:6;0	TAG	TAG 54:7;0	TAG	0.936347
TAG 50:5;0	TAG	TAG 52:6;0	TAG	0.935586
TAG 46:0;0	TAG	TAG 48:0;0	TAG	0.933766
DAG 16:1;0-18:1;0	DAG	TAG 50:2;0	TAG	0.932635
TAG 56:7;0	TAG	TAG 56:8;0	TAG	0.932474
PC 15:0;0-18:2;0	PC	PC 16:0;0-18:2;0	PC	0.930697
TAG 49:2;0	TAG	TAG 51:1;0	TAG	0.930693
TAG 50:1;0	TAG	TAG 50:2;0	TAG	0.929102
TAG 53:2;0	TAG	TAG 53:3;0	TAG	0.927342
TAG 52:3;0	TAG	TAG 52:4;0	TAG	0.925947
TAG 51:1;0	TAG	TAG 51:2;0	TAG	0.925472
CE 16:1;0	CE	PC 16:0;0-16:1;0	PC	0.924516
TAG 49:2;0	TAG	TAG 51:2;0	TAG	0.924388
TAG 53:3;0	TAG	TAG 53:4;0	TAG	0.923858
TAG 58:10;0	TAG	TAG 58:9;0	TAG	0.923509
TAG 56:8;0	TAG	TAG 58:9;0	TAG	0.923382
DAG 16:0;0-18:1;0	DAG	TAG 50:1;0	TAG	0.923045
PC 15:0;0-18:1;0	PC	PC 16:0;0-18:1;0	PC	0.922914
PC O- 16:0;0-18:1;0	PC O-	PC O- 18:1;0-16:0;0	PC O-	0.922118
DAG 16:0;0-18:1;0	DAG	TAG 52:2;0	TAG	0.920943
TAG 50:4;0	TAG	TAG 50:5;0	TAG	0.91856
TAG 51:2;0	TAG	TAG 51:3;0	TAG	0.917724
TAG 51:3;0	TAG	TAG 53:4;0	TAG	0.914021
TAG 56:5;0	TAG	TAG 56:6;0	TAG	0.913963
PC 16:0;0-16:1;0	PC	PC 16:1;0-18:0;0	PC	0.913049
TAG 51:3;0	TAG	TAG 53:3;0	TAG	0.912531
TAG 52:5;0	TAG	TAG 54:6;0	TAG	0.909801
TAG 54:6;0	TAG	TAG 54:7;0	TAG	0.908532
PC 16:0;0-18:0;0	PC	PC 18:0;0-18:2;0	PC	0.907653
TAG 51:4;0	TAG	TAG 53:4;0	TAG	0.907639
Cer 40:1;2	Cer	Cer 42:1;2	Cer	0.906686
TAG 49:1;0	TAG	TAG 51:2;0	TAG	0.9051
DAG 18:1;0-18:2;0	DAG	TAG 52:3;0	TAG	0.903694
PE O- 16:1;0-20:4;0	PE O-	PE O- 18:1;0-20:4;0	PE O-	0.903069
CE 20:5;0	CE	PC 18:0;0-20:5;0	PC	0.902353
TAG 56:7;0	TAG	TAG 58:8;0	TAG	0.900983
TAG 52:3;0	TAG	TAG 56:6;0	TAG	0.896508
PE 16:0;0-18:2;0	PE	PE 18:0;0-18:2;0	PE	0.894785
TAG 54:7;0	TAG	TAG 56:8;0	TAG	0.894514
TAG 48:0;0	TAG	TAG 48:1;0	TAG	0.894411
TAG 50:3;0	TAG	TAG 52:3;0	TAG	0.893553
TAG 48:1;0	TAG	TAG 50:2;0	TAG	0.893468
TAG 51:3;0	TAG	TAG 51:4;0	TAG	0.891962
TAG 54:4;0	TAG	TAG 56:4;0	TAG	0.891538
TAG 54:4;0	TAG	TAG 54:5;0	TAG	0.889622
PE O- 18:1;0-20:4;0	PE O-	PE O- 18:2;0-20:4;0	PE O-	0.889447
TAG 54:7;0	TAG	TAG 56:7;0	TAG	0.887797
TAG 54:4;0	TAG	TAG 56:3;0	TAG	0.886529
TAG 52:4;0	TAG	TAG 54:5;0	TAG	0.885333
TAG 51:3;0	TAG	TAG 53:2;0	TAG	0.884329
TAG 49:2;0	TAG	TAG 51:3;0	TAG	0.883476
TAG 52:3;0	TAG	TAG 56:5;0	TAG	0.883215
TAG 50:4;0	TAG	TAG 52:6;0	TAG	0.88304
TAG 52:5;0	TAG	TAG 53:4;0	TAG	0.882862
TAG 56:6;0	TAG	TAG 56:7;0	TAG	0.881733
DAG 18:1;0-18:2;0	DAG	TAG 54:5;0	TAG	0.881188
TAG 58:8;0	TAG	TAG 58:9;0	TAG	0.880953
DAG 16:0;0-18:1;0	DAG	DAG 16:1;0-18:1;0	DAG	0.880295
TAG 56:6;0	TAG	TAG 58:7;0	TAG	0.880208
TAG 56:8;0	TAG	TAG 58:10;0	TAG	0.880204
DAG 18:1;0-18:2;0	DAG	TAG 52:4;0	TAG	0.879932
DAG 16:0;0-18:1;0	DAG	TAG 50:2;0	TAG	0.87859
TAG 52:5;0	TAG	TAG 52:6;0	TAG	0.875584
CE 20:5;0	CE	PC 16:0;0-20:5;0	PC	0.874286
TAG 51:2;0	TAG	TAG 53:3;0	TAG	0.873676
TAG 50:3;0	TAG	TAG 52:5;0	TAG	0.873578
PC 17:0;0-20:4;0	PC	PC 18:0;0-20:4;0	PC	0.873549
DAG 18:1;0-18:1;0	DAG	TAG 56:3;0	TAG	0.873517
TAG 50:2;0	TAG	TAG 52:2;0	TAG	0.873406
TAG 50:4;0	TAG	TAG 52:4;0	TAG	0.87245
TAG 52:4;0	TAG	TAG 53:4;0	TAG	0.872008
TAG 48:3;0	TAG	TAG 50:5;0	TAG	0.871844
DAG 16:0;0-18:1;0	DAG	DAG 18:1;0-18:1;0	DAG	0.871729
TAG 52:5;0	TAG	TAG 54:7;0	TAG	0.871569
TAG 51:1;0	TAG	TAG 53:2;0	TAG	0.87107
PC O- 16:0;0-18:2;0	PC O-	PC O- 18:1;0-18:2;0	PC O-	0.870515
TAG 50:3;0	TAG	TAG 51:3;0	TAG	0.870462
TAG 52:4;0	TAG	TAG 54:6;0	TAG	0.870308
TAG 56:8;0	TAG	TAG 58:7;0	TAG	0.870285
TAG 52:3;0	TAG	TAG 53:3;0	TAG	0.87013
PE 18:1;0-18:1;0	PE	TAG 56:3;0	TAG	0.870013
PC 16:0;0-18:1;0	PC	PC 18:0;0-18:1;0	PC	0.867865
PC 16:0;0-18:2;0	PC	PC 18:0;0-18:2;0	PC	0.867455
TAG 50:2;0	TAG	TAG 51:2;0	TAG	0.867189
TAG 48:2;0	TAG	TAG 50:2;0	TAG	0.867072
TAG 52:5;0	TAG	TAG 54:5;0	TAG	0.866137
PE O- 16:1;0-20:4;0	PE O-	PE O- 18:2;0-20:4;0	PE O-	0.865868
TAG 54:5;0	TAG	TAG 56:4;0	TAG	0.865603
TAG 52:2;0	TAG	TAG 52:3;0	TAG	0.863992
DAG 16:1;0-18:1;0	DAG	TAG 52:2;0	TAG	0.863979
TAG 53:4;0	TAG	TAG 54:5;0	TAG	0.863711
LPC 16:0;0	LPC	LPC 18:0;0	LPC	0.863231
TAG 54:3;0	TAG	TAG 54:4;0	TAG	0.862545
CE 16:1;0	CE	PC 16:1;0-18:0;0	PC	0.862251
TAG 48:0;0	TAG	TAG 50:1;0	TAG	0.861585
TAG 56:8;0	TAG	TAG 58:8;0	TAG	0.861495
TAG 46:2;0	TAG	TAG 48:2;0	TAG	0.861485
CE 22:6;0	CE	PC 16:0;0-22:6;0	PC	0.860644
TAG 48:2;0	TAG	TAG 50:1;0	TAG	0.860292
TAG 50:4;0	TAG	TAG 51:3;0	TAG	0.859622
DAG 16:0;0-18:2;0	DAG	DAG 18:1;0-18:2;0	DAG	0.859568
DAG 18:2;0-18:2;0	DAG	TAG 52:4;0	TAG	0.85944
PC 16:0;0-18:0;0	PC	PC 16:0;0-18:2;0	PC	0.85828
TAG 52:3;0	TAG	TAG 52:5;0	TAG	0.85803
DAG 16:1;0-18:1;0	DAG	TAG 50:1;0	TAG	0.856573
TAG 53:3;0	TAG	TAG 56:4;0	TAG	0.856423
PC 16:0;0-18:3;0	PC	PC 18:0;0-18:3;0	PC	0.855086
TAG 58:7;0	TAG	TAG 58:8;0	TAG	0.854451
TAG 52:2;0	TAG	TAG 56:4;0	TAG	0.85402
DAG 18:1;0-18:3;0	DAG	TAG 52:5;0	TAG	0.853701
TAG 52:3;0	TAG	TAG 56:4;0	TAG	0.852812
TAG 51:3;0	TAG	TAG 52:3;0	TAG	0.852361
TAG 52:3;0	TAG	TAG 53:4;0	TAG	0.851932
TAG 50:4;0	TAG	TAG 51:4;0	TAG	0.851278
TAG 50:1;0	TAG	TAG 52:2;0	TAG	0.850891
DAG 16:0;0-18:2;0	DAG	TAG 52:3;0	TAG	0.850702
TAG 51:4;0	TAG	TAG 52:5;0	TAG	0.850479
TAG 52:3;0	TAG	TAG 54:5;0	TAG	0.848566
TAG 50:3;0	TAG	TAG 52:4;0	TAG	0.848243
TAG 52:6;0	TAG	TAG 54:6;0	TAG	0.845992
DAG 18:1;0-18:1;0	DAG	TAG 54:4;0	TAG	0.844741
DAG 18:1;0-18:2;0	DAG	TAG 53:4;0	TAG	0.844702
DAG 18:1;0-18:2;0	DAG	TAG 54:4;0	TAG	0.84466
TAG 50:4;0	TAG	TAG 54:6;0	TAG	0.844431
DAG 16:1;0-18:1;0	DAG	TAG 50:3;0	TAG	0.844089
PC O- 18:1;0-18:2;0	PC O-	PC O- 18:2;0-18:2;0	PC O-	0.844015
TAG 54:7;0	TAG	TAG 58:7;0	TAG	0.843947
TAG 50:1;0	TAG	TAG 51:2;0	TAG	0.84295
PC 18:2;0-18:2;0	PC	PC O- 18:2;0-18:2;0	PC O-	0.842744
DAG 18:1;0-18:2;0	DAG	TAG 56:4;0	TAG	0.842404
PC 16:0;0-20:3;0	PC	PC 18:0;0-20:3;0	PC	0.841547
DAG 18:1;0-18:1;0	DAG	TAG 54:3;0	TAG	0.83977
TAG 56:4;0	TAG	TAG 56:5;0	TAG	0.839477
TAG 50:2;0	TAG	TAG 52:3;0	TAG	0.839247
PC 15:0;0-18:2;0	PC	PC 16:0;0-18:0;0	PC	0.839056
DAG 18:1;0-18:1;0	DAG	TAG 56:4;0	TAG	0.837125
TAG 52:2;0	TAG	TAG 53:2;0	TAG	0.836504
TAG 46:0;0	TAG	TAG 48:1;0	TAG	0.836322
CE 18:2;0	CE	CE 24:2;0	CE	0.835581
DAG 16:0;0-18:1;0	DAG	DAG 16:0;0-18:2;0	DAG	0.83527
TAG 50:5;0	TAG	TAG 52:5;0	TAG	0.835084
CE 20:4;0	CE	PC 18:0;0-20:4;0	PC	0.835055
PC O- 16:0;0-18:2;0	PC O-	PC O- 18:2;0-18:2;0	PC O-	0.833863
TAG 52:2;0	TAG	TAG 53:3;0	TAG	0.83281
TAG 48:2;0	TAG	TAG 50:3;0	TAG	0.832391
TAG 50:4;0	TAG	TAG 53:4;0	TAG	0.832385
TAG 48:2;0	TAG	TAG 50:5;0	TAG	0.831575
CE 16:0;0	CE	CE 18:1;0	CE	0.830865
SM 36:1;2	SM	SM 36:2;2	SM	0.830601
TAG 52:5;0	TAG	TAG 56:6;0	TAG	0.830557
DAG 18:1;0-18:3;0	DAG	TAG 52:4;0	TAG	0.830381
TAG 53:4;0	TAG	TAG 54:6;0	TAG	0.830301
TAG 50:1;0	TAG	TAG 51:1;0	TAG	0.827906
PC 16:0;0-20:2;0	PC	PC 16:0;0-20:3;0	PC	0.827583
TAG 56:7;0	TAG	TAG 58:9;0	TAG	0.827514
PE 18:1;0-18:1;0	PE	TAG 54:3;0	TAG	0.827222
TAG 48:1;0	TAG	TAG 49:2;0	TAG	0.827202
TAG 53:4;0	TAG	TAG 56:4;0	TAG	0.826669
PC 18:0;0-18:2;0	PC	PC 18:2;0-18:2;0	PC	0.826482
DAG 18:2;0-18:2;0	DAG	TAG 54:5;0	TAG	0.825793
TAG 49:2;0	TAG	TAG 53:2;0	TAG	0.825573
TAG 53:3;0	TAG	TAG 56:6;0	TAG	0.825369
DAG 16:0;0-18:1;0	DAG	TAG 56:4;0	TAG	0.825064
TAG 54:6;0	TAG	TAG 56:8;0	TAG	0.824654
PC 16:0;0-20:4;0	PC	PC 18:0;0-20:4;0	PC	0.824644
SM 38:1;2	SM	SM 40:1;2	SM	0.824635
DAG 18:1;0-18:2;0	DAG	TAG 54:6;0	TAG	0.82422
DAG 18:1;0-18:2;0	DAG	DAG 18:1;0-18:3;0	DAG	0.82405
TAG 50:1;0	TAG	TAG 50:3;0	TAG	0.823856
DAG 16:0;0-18:1;0	DAG	TAG 48:1;0	TAG	0.823765
LPE 20:4;0	LPE	LPE 22:6;0	LPE	0.823757
PC 16:0;0-22:6;0	PC	PC 18:0;0-22:6;0	PC	0.823632
TAG 54:6;0	TAG	TAG 56:6;0	TAG	0.82341
TAG 51:3;0	TAG	TAG 52:5;0	TAG	0.822819
PC 18:1;0-18:2;0	PC	PC 18:2;0-18:2;0	PC	0.822588
DAG 18:1;0-18:1;0	DAG	TAG 53:3;0	TAG	0.822537
TAG 52:6;0	TAG	TAG 56:7;0	TAG	0.822435
SM 34:2;2	SM	SM 40:2;2	SM	0.821813
DAG 18:1;0-18:3;0	DAG	TAG 54:5;0	TAG	0.821263
PC 18:1;0-18:1;0	PC	PI 18:1;0-18:1;0	PI	0.821084
TAG 56:4;0	TAG	TAG 56:6;0	TAG	0.821019
TAG 50:4;0	TAG	TAG 52:3;0	TAG	0.820894
TAG 50:3;0	TAG	TAG 51:2;0	TAG	0.820432
TAG 52:2;0	TAG	TAG 56:6;0	TAG	0.819516
CE 20:3;0	CE	PC 18:0;0-20:3;0	PC	0.819302
TAG 53:3;0	TAG	TAG 56:5;0	TAG	0.819061
TAG 53:4;0	TAG	TAG 56:6;0	TAG	0.818029
PC 18:0;0-18:2;0	PC	PC 18:1;0-18:2;0	PC	0.817852
SM 38:1;2	SM	SM 40:2;2	SM	0.81732
TAG 50:3;0	TAG	TAG 56:6;0	TAG	0.817237
DAG 18:1;0-18:2;0	DAG	TAG 53:3;0	TAG	0.817187
TAG 50:4;0	TAG	TAG 54:7;0	TAG	0.817013
PC 15:0;0-18:2;0	PC	PC 18:0;0-18:2;0	PC	0.81678
CE 20:3;0	CE	PC 16:0;0-20:3;0	PC	0.816342
TAG 51:2;0	TAG	TAG 52:2;0	TAG	0.815832
TAG 49:2;0	TAG	TAG 50:2;0	TAG	0.815658
TAG 49:1;0	TAG	TAG 53:2;0	TAG	0.815593
TAG 51:3;0	TAG	TAG 52:4;0	TAG	0.815101
TAG 48:1;0	TAG	TAG 49:1;0	TAG	0.814822
TAG 52:3;0	TAG	TAG 54:6;0	TAG	0.814197
PC 16:0;0-18:1;0	PC	PC 16:1;0-18:1;0	PC	0.813757
TAG 56:3;0	TAG	TAG 56:4;0	TAG	0.813658
CE 18:2;0	CE	PC 16:0;0-18:2;0	PC	0.813407
TAG 52:4;0	TAG	TAG 56:6;0	TAG	0.813352
DAG 16:1;0-18:1;0	DAG	TAG 48:1;0	TAG	0.813262
PC 16:0;0-18:1;0	PC	PC 16:0;0-20:1;0	PC	0.813163
DAG 18:1;0-18:1;0	DAG	TAG 53:2;0	TAG	0.812737
PC O- 18:1;0-18:2;0	PC O-	PC O- 18:2;0-16:0;0	PC O-	0.812716
TAG 50:2;0	TAG	TAG 50:4;0	TAG	0.812658
TAG 52:2;0	TAG	TAG 56:5;0	TAG	0.812434
DAG 16:0;0-18:2;0	DAG	TAG 52:4;0	TAG	0.812327
TAG 52:6;0	TAG	TAG 58:7;0	TAG	0.812117
DAG 18:1;0-18:2;0	DAG	TAG 52:5;0	TAG	0.811763
DAG 18:1;0-18:3;0	DAG	TAG 54:6;0	TAG	0.811749
PC 16:0;0-22:5;0	PC	PC 18:0;0-22:5;0	PC	0.810706
PC 16:0;0-16:1;0	PC	PC 16:0;0-18:1;0	PC	0.810347
DAG 18:1;0-18:2;0	DAG	TAG 56:6;0	TAG	0.809668
TAG 49:1;0	TAG	TAG 50:1;0	TAG	0.809406
DAG 16:1;0-18:1;0	DAG	TAG 51:2;0	TAG	0.809165
PI 18:0;0-18:1;0	PI	PI 18:1;0-18:1;0	PI	0.808854
TAG 54:7;0	TAG	TAG 56:6;0	TAG	0.808502
PE 18:1;0-18:1;0	PE	PE 18:1;0-18:2;0	PE	0.808043
TAG 54:6;0	TAG	TAG 56:4;0	TAG	0.807792
DAG 16:0;0-18:1;0	DAG	TAG 51:2;0	TAG	0.807428
TAG 53:3;0	TAG	TAG 54:4;0	TAG	0.806924
TAG 51:1;0	TAG	TAG 51:3;0	TAG	0.806543
PE 16:0;0-20:4;0	PE	PE 18:0;0-20:4;0	PE	0.806223
TAG 50:3;0	TAG	TAG 52:6;0	TAG	0.805909
TAG 48:1;0	TAG	TAG 51:1;0	TAG	0.805446
TAG 49:2;0	TAG	TAG 50:1;0	TAG	0.804757
TAG 50:5;0	TAG	TAG 54:7;0	TAG	0.80454
TAG 48:2;0	TAG	TAG 52:6;0	TAG	0.804522
CE 20:4;0	CE	PC 16:0;0-20:4;0	PC	0.803951
TAG 48:2;0	TAG	TAG 49:2;0	TAG	0.803914
CE 18:2;0	CE	PC 18:0;0-18:2;0	PC	0.803245
TAG 56:6;0	TAG	TAG 56:8;0	TAG	0.803019
TAG 48:1;0	TAG	TAG 48:3;0	TAG	0.80249
CE 18:1;0	CE	PC 16:0;0-18:1;0	PC	0.80243
PC 16:0;0-18:0;0	PC	PC 16:0;0-20:2;0	PC	0.802274
SM 36:2;2	SM	SM 38:2;2	SM	0.801961
DAG 16:0;0-18:2;0	DAG	TAG 50:3;0	TAG	0.801775
DAG 18:1;0-18:3;0	DAG	TAG 53:4;0	TAG	0.801173
TAG 48:1;0	TAG	TAG 50:3;0	TAG	0.801132
TAG 50:2;0	TAG	TAG 51:3;0	TAG	0.801111
TAG 48:2;0	TAG	TAG 50:4;0	TAG	0.799357
DAG 16:0;0-18:1;0	DAG	TAG 53:2;0	TAG	0.798878
TAG 52:3;0	TAG	TAG 54:4;0	TAG	0.798237
TAG 53:2;0	TAG	TAG 56:4;0	TAG	0.798234
TAG 53:2;0	TAG	TAG 53:4;0	TAG	0.79809
TAG 49:2;0	TAG	TAG 50:3;0	TAG	0.798001
TAG 48:3;0	TAG	TAG 52:6;0	TAG	0.797753
TAG 51:3;0	TAG	TAG 56:6;0	TAG	0.797705
CE 22:6;0	CE	PC 18:0;0-22:6;0	PC	0.796255
DAG 18:1;0-18:2;0	DAG	DAG 18:2;0-18:2;0	DAG	0.79577
PC 16:1;0-18:0;0	PC	PC 18:0;0-18:1;0	PC	0.795047
PC O- 18:2;0-16:0;0	PC O-	PC O- 18:2;0-18:2;0	PC O-	0.794532
TAG 51:4;0	TAG	TAG 52:4;0	TAG	0.794488
LPC 16:0;0	LPC	LPE 18:0;0	LPE	0.794449
TAG 48:3;0	TAG	TAG 50:4;0	TAG	0.793501
DAG 16:0;0-18:1;0	DAG	TAG 52:3;0	TAG	0.793353
SM 34:1;2	SM	SM 42:2;2	SM	0.792535
TAG 54:6;0	TAG	TAG 56:7;0	TAG	0.792485
CE 16:1;0	CE	PC 16:0;0-18:1;0	PC	0.792158
TAG 50:3;0	TAG	TAG 50:5;0	TAG	0.791402
PC 18:2;0-18:2;0	PC	PC O- 16:0;0-18:2;0	PC O-	0.791151
PC 16:0;0-18:1;0	PC	PC 16:1;0-18:0;0	PC	0.790723
PC O- 16:1;0-20:4;0	PC O-	PC O- 18:1;0-20:4;0	PC O-	0.790344
TAG 53:3;0	TAG	TAG 54:5;0	TAG	0.789939
PC 18:0;0-18:3;0	PC	PC 18:0;0-20:5;0	PC	0.788868
DAG 18:2;0-18:2;0	DAG	TAG 54:6;0	TAG	0.788675
LPC 18:2;0	LPC	LPE 18:2;0	LPE	0.788461
PC 17:1;0-18:1;0	PC	PC 18:1;0-18:1;0	PC	0.787905
TAG 50:1;0	TAG	TAG 53:2;0	TAG	0.787679
DAG 16:1;0-18:1;0	DAG	DAG 18:1;0-18:1;0	DAG	0.787675
TAG 52:6;0	TAG	TAG 56:6;0	TAG	0.787167
TAG 52:6;0	TAG	TAG 56:8;0	TAG	0.786473
SM 34:1;2	SM	SM 34:2;2	SM	0.786374
TAG 48:1;0	TAG	TAG 51:2;0	TAG	0.785415
PC O- 16:1;0-18:2;0	PC O-	PC O- 18:2;0-18:2;0	PC O-	0.785261
TAG 54:5;0	TAG	TAG 56:6;0	TAG	0.785059
TAG 50:3;0	TAG	TAG 52:2;0	TAG	0.784839
LPE 18:1;0	LPE	PI 18:1;0-18:1;0	PI	0.78472
DAG 16:0;0-18:2;0	DAG	TAG 54:6;0	TAG	0.784646
DAG 18:1;0-18:1;0	DAG	TAG 52:3;0	TAG	0.784519
TAG 56:4;0	TAG	TAG 58:7;0	TAG	0.784187
TAG 50:3;0	TAG	TAG 56:5;0	TAG	0.784123
SM 38:2;2	SM	SM 40:2;2	SM	0.783674
TAG 52:5;0	TAG	TAG 56:8;0	TAG	0.783627
TAG 49:1;0	TAG	TAG 51:3;0	TAG	0.783337
TAG 58:7;0	TAG	TAG 58:9;0	TAG	0.783297
TAG 50:2;0	TAG	TAG 53:2;0	TAG	0.782909
LPC 20:4;0	LPC	LPE 20:4;0	LPE	0.782602
TAG 52:2;0	TAG	TAG 54:4;0	TAG	0.782139
TAG 50:4;0	TAG	TAG 54:5;0	TAG	0.780726
PC 16:0;0-16:1;0	PC	PC O- 16:0;0-16:1;0	PC O-	0.780356
TAG 51:4;0	TAG	TAG 53:3;0	TAG	0.780217
CE 18:3;0	CE	PC 16:0;0-18:3;0	PC	0.779394
DAG 18:2;0-18:2;0	DAG	TAG 52:5;0	TAG	0.778525
PC 15:0;0-18:1;0	PC	PC 18:0;0-18:1;0	PC	0.77725
DAG 18:1;0-18:1;0	DAG	TAG 56:6;0	TAG	0.77714
TAG 46:0;0	TAG	TAG 48:2;0	TAG	0.776853
TAG 50:3;0	TAG	TAG 54:6;0	TAG	0.776689
TAG 50:2;0	TAG	TAG 56:6;0	TAG	0.776586
SM 34:2;2	SM	SM 36:2;2	SM	0.776521
SM 40:1;2	SM	SM 40:2;2	SM	0.776417
TAG 53:4;0	TAG	TAG 56:5;0	TAG	0.776416
TAG 52:2;0	TAG	TAG 56:3;0	TAG	0.775798
TAG 50:4;0	TAG	TAG 56:6;0	TAG	0.775728
DAG 16:0;0-18:2;0	DAG	TAG 56:4;0	TAG	0.775648
DAG 16:1;0-18:1;0	DAG	TAG 48:2;0	TAG	0.775495
DAG 18:1;0-18:3;0	DAG	TAG 52:3;0	TAG	0.775403
LPC 22:6;0	LPC	LPE 22:6;0	LPE	0.775322
CE 24:2;0	CE	PC 18:0;0-18:2;0	PC	0.77489
TAG 53:2;0	TAG	TAG 56:5;0	TAG	0.774764
PC 17:0;0-18:2;0	PC	PC 18:0;0-18:2;0	PC	0.774483
TAG 54:7;0	TAG	TAG 58:10;0	TAG	0.774419
PC O- 16:1;0-18:1;0	PC O-	PC O- 18:2;0-18:1;0	PC O-	0.773967
PC 18:1;0-18:2;0	PC	PI 18:1;0-18:2;0	PI	0.773472
PC 16:0;0-20:1;0	PC	PC 18:0;0-18:1;0	PC	0.773342
TAG 50:3;0	TAG	TAG 53:4;0	TAG	0.773263
PC 18:0;0-18:2;0	PC	PC 18:2;0-20:4;0	PC	0.773022
TAG 48:0;0	TAG	TAG 48:2;0	TAG	0.772406
TAG 52:3;0	TAG	TAG 53:2;0	TAG	0.771967
TAG 52:4;0	TAG	TAG 53:3;0	TAG	0.770977
DAG 16:0;0-18:2;0	DAG	TAG 54:5;0	TAG	0.770925
PC 18:2;0-18:2;0	PC	PC O- 18:1;0-18:2;0	PC O-	0.770804
DAG 16:0;0-18:2;0	DAG	TAG 50:2;0	TAG	0.770713
TAG 51:3;0	TAG	TAG 56:5;0	TAG	0.770428
TAG 54:7;0	TAG	TAG 58:9;0	TAG	0.770349
DAG 18:1;0-18:2;0	DAG	TAG 51:3;0	TAG	0.770342
CE 20:5;0	CE	PC O- 16:0;0-20:5;0	PC O-	0.77033
CE 18:2;0	CE	SM 40:1;2	SM	0.770316
PC 16:0;0-18:0;0	PC	PC 18:2;0-20:4;0	PC	0.770075
DAG 18:1;0-18:2;0	DAG	TAG 56:5;0	TAG	0.76989
PC 18:0;0-18:2;0	PC	PC O- 18:2;0-18:2;0	PC O-	0.769617
DAG 18:1;0-18:3;0	DAG	TAG 50:4;0	TAG	0.769076
TAG 53:2;0	TAG	TAG 56:6;0	TAG	0.768927
TAG 54:5;0	TAG	TAG 54:7;0	TAG	0.768773
DAG 18:1;0-18:1;0	DAG	TAG 50:1;0	TAG	0.768763
TAG 51:2;0	TAG	TAG 52:3;0	TAG	0.768715
TAG 50:2;0	TAG	TAG 56:5;0	TAG	0.768439
PC 16:0;0-22:5;0	PC	PC 16:0;0-22:6;0	PC	0.768396
DAG 16:0;0-18:1;0	DAG	TAG 50:3;0	TAG	0.767794
DAG 16:0;0-18:2;0	DAG	TAG 50:1;0	TAG	0.767505
PI 16:0;0-18:1;0	PI	PI 16:1;0-18:0;0	PI	0.767459
PC 15:0;0-18:1;0	PC	PC 16:0;0-16:1;0	PC	0.767354
CE 14:0;0	CE	CE 17:1;0	CE	0.766636
PC 18:2;0-18:2;0	PC	PC 18:2;0-20:4;0	PC	0.766526
PC 18:1;0-18:1;0	PC	PC 18:1;0-18:3;0	PC	0.766225
LPE 18:1;0	LPE	PE 18:1;0-18:1;0	PE	0.765959
PC O- 16:0;0-18:2;0	PC O-	PC O- 16:1;0-18:2;0	PC O-	0.765823
DAG 16:0;0-18:2;0	DAG	TAG 50:4;0	TAG	0.765804
PE 18:1;0-18:1;0	PE	PI 18:1;0-18:1;0	PI	0.765741
TAG 52:3;0	TAG	TAG 56:7;0	TAG	0.76567
LPE 16:0;0	LPE	LPE 18:0;0	LPE	0.765501
PI 16:0;0-18:2;0	PI	PI 18:0;0-18:2;0	PI	0.765404
TAG 50:3;0	TAG	TAG 53:3;0	TAG	0.765049
CE 16:0;0	CE	CE 18:2;0	CE	0.764905
TAG 56:5;0	TAG	TAG 58:7;0	TAG	0.764575
SM 34:2;2	SM	SM 38:2;2	SM	0.764509
TAG 54:4;0	TAG	TAG 54:6;0	TAG	0.764431
TAG 52:4;0	TAG	TAG 56:5;0	TAG	0.764342
PC O- 16:0;0-20:4;0	PC O-	PC O- 18:1;0-20:4;0	PC O-	0.763958
DAG 16:0;0-18:2;0	DAG	TAG 51:3;0	TAG	0.763851
TAG 54:6;0	TAG	TAG 58:7;0	TAG	0.763532
PC 18:1;0-18:2;0	PC	PC 18:2;0-20:1;0	PC	0.763503
TAG 50:3;0	TAG	TAG 54:7;0	TAG	0.763428
PC 16:1;0-18:1;0	PC	PC O- 16:0;0-16:1;0	PC O-	0.763408
TAG 53:4;0	TAG	TAG 54:4;0	TAG	0.763329
TAG 54:7;0	TAG	TAG 58:8;0	TAG	0.763321
TAG 52:5;0	TAG	TAG 53:3;0	TAG	0.762562
LPC 18:0;0	LPC	LPE 18:0;0	LPE	0.761914
PC 18:1;0-18:1;0	PC	PC 18:1;0-18:2;0	PC	0.761509
PI 16:0;0-18:1;0	PI	PI 18:0;0-18:1;0	PI	0.76102
CE 18:2;0	CE	SM 40:2;2	SM	0.760203
TAG 51:2;0	TAG	TAG 53:4;0	TAG	0.75969
PC 18:2;0-18:2;0	PC	PC O- 18:2;0-16:0;0	PC O-	0.759266
LPC 16:0;0	LPC	LPE 16:0;0	LPE	0.757797
TAG 52:4;0	TAG	TAG 54:7;0	TAG	0.757777
CE 24:2;0	CE	PC 16:0;0-18:0;0	PC	0.757762
DAG 16:0;0-18:2;0	DAG	TAG 52:5;0	TAG	0.757164
DAG 18:1;0-18:1;0	DAG	TAG 56:5;0	TAG	0.756856
CE 24:2;0	CE	PC 16:0;0-18:2;0	PC	0.756574
DAG 18:1;0-18:3;0	DAG	TAG 56:4;0	TAG	0.75648
LPC 18:1;0	LPC	LPE 18:1;0	LPE	0.756032
PC 18:0;0-20:4;0	PC	PC 18:1;0-20:4;0	PC	0.755133
TAG 50:5;0	TAG	TAG 54:6;0	TAG	0.754701
CE 20:5;0	CE	CE 22:6;0	CE	0.753708
TAG 51:2;0	TAG	TAG 56:6;0	TAG	0.753688
TAG 48:0;0	TAG	TAG 49:1;0	TAG	0.753498
CE 18:2;0	CE	PC 16:0;0-18:0;0	PC	0.753204
DAG 16:0;0-18:1;0	DAG	TAG 58:7;0	TAG	0.752845
PC 18:2;0-18:2;0	PC	PI 18:1;0-18:2;0	PI	0.752657
TAG 52:2;0	TAG	TAG 58:7;0	TAG	0.752636
TAG 56:7;0	TAG	TAG 58:10;0	TAG	0.752625
PC 16:0;0-18:0;0	PC	PC 18:1;0-18:2;0	PC	0.752452
TAG 50:2;0	TAG	TAG 51:1;0	TAG	0.75236
TAG 49:2;0	TAG	TAG 50:4;0	TAG	0.752303
DAG 16:0;0-18:1;0	DAG	TAG 56:6;0	TAG	0.751954
PC 16:0;0-18:1;0	PC	PC O- 16:0;0-16:1;0	PC O-	0.751917
DAG 18:1;0-18:3;0	DAG	DAG 18:2;0-18:2;0	DAG	0.751807
TAG 51:2;0	TAG	TAG 56:5;0	TAG	0.751564
TAG 50:5;0	TAG	TAG 51:4;0	TAG	0.751158
PC 16:0;0-16:0;0	PC	PC 17:1;0-18:1;0	PC	0.750895
DAG 16:1;0-18:1;0	DAG	TAG 52:3;0	TAG	0.750762
DAG 18:1;0-18:1;0	DAG	TAG 58:7;0	TAG	0.750535
LPC 20:4;0	LPC	LPC 22:6;0	LPC	0.750406
DAG 16:0;0-18:1;0	DAG	TAG 53:3;0	TAG	0.750342
DAG 18:1;0-18:2;0	DAG	TAG 50:3;0	TAG	0.750197
CE 18:1;0	CE	PC 15:0;0-18:1;0	PC	0.750122
PC 16:1;0-18:0;0	PC	PC O- 16:0;0-16:1;0	PC O-	0.750023
TAG 52:4;0	TAG	TAG 56:8;0	TAG	0.749793
DAG 16:1;0-18:1;0	DAG	TAG 53:2;0	TAG	0.749734
DAG 18:1;0-18:1;0	DAG	DAG 18:1;0-18:2;0	DAG	0.749697
DAG 16:0;0-18:1;0	DAG	TAG 48:2;0	TAG	0.747971
PC O- 16:1;0-18:2;0	PC O-	PC O- 18:1;0-18:2;0	PC O-	0.747803
DAG 18:1;0-18:2;0	DAG	TAG 52:2;0	TAG	0.747602
PC 18:1;0-18:2;0	PC	PC O- 18:2;0-18:2;0	PC O-	0.747521
CE 16:0;0	CE	PC 16:0;0-16:0;0	PC	0.747051
PC 18:0;0-20:3;0	PC	PC 18:1;0-20:3;0	PC	0.746511
CE 18:1;0	CE	PC 18:0;0-18:1;0	PC	0.74579
CE 18:1;0	CE	PC 17:1;0-18:1;0	PC	0.745736
PC 16:0;0-20:1;0	PC	PC 17:1;0-18:1;0	PC	0.745292
TAG 52:3;0	TAG	TAG 58:7;0	TAG	0.745263
TAG 53:4;0	TAG	TAG 54:7;0	TAG	0.744804
TAG 51:3;0	TAG	TAG 56:4;0	TAG	0.743962
TAG 48:2;0	TAG	TAG 51:2;0	TAG	0.743833
DAG 18:1;0-18:2;0	DAG	TAG 50:4;0	TAG	0.743641
PC 16:0;0-18:2;0	PC	PC 18:2;0-18:2;0	PC	0.743423
PC 15:0;0-18:1;0	PC	PC 16:1;0-18:1;0	PC	0.743125
TAG 49:1;0	TAG	TAG 50:2;0	TAG	0.742991
CE 16:1;0	CE	PC 15:0;0-18:1;0	PC	0.742427
PC 16:0;0-18:0;0	PC	PC 18:2;0-20:3;0	PC	0.742407
TAG 48:0;0	TAG	TAG 51:1;0	TAG	0.742231
TAG 50:2;0	TAG	TAG 56:4;0	TAG	0.74213
TAG 54:4;0	TAG	TAG 56:6;0	TAG	0.741964
TAG 48:1;0	TAG	TAG 52:6;0	TAG	0.741772
PC 16:0;0-18:2;0	PC	PC 18:1;0-18:2;0	PC	0.741696
TAG 50:1;0	TAG	TAG 56:4;0	TAG	0.741586
PC 18:0;0-18:2;0	PC	PC O- 18:2;0-16:0;0	PC O-	0.741515
DAG 16:0;0-18:2;0	DAG	TAG 56:6;0	TAG	0.741431
PC 16:0;0-20:4;0	PC	PC 17:0;0-20:4;0	PC	0.741156
TAG 50:4;0	TAG	TAG 53:3;0	TAG	0.741147
DAG 16:0;0-18:2;0	DAG	DAG 18:1;0-18:3;0	DAG	0.740906
TAG 54:6;0	TAG	TAG 58:10;0	TAG	0.740815
CE 16:1;0	CE	PC O- 16:0;0-16:1;0	PC O-	0.740388
PC 16:0;0-16:1;0	PC	PC 16:1;0-18:1;0	PC	0.740016
PC 16:0;0-18:1;0	PC	PC 17:1;0-18:1;0	PC	0.739958
SM 34:1;2	SM	SM 40:2;2	SM	0.739241
PE 18:1;0-18:2;0	PE	TAG 56:3;0	TAG	0.739144
TAG 50:3;0	TAG	TAG 51:4;0	TAG	0.739105
PC 16:0;0-18:2;0	PC	PC 17:0;0-18:2;0	PC	0.739008
CE 20:4;0	CE	PC 17:0;0-20:4;0	PC	0.738994
CE 18:2;0	CE	PC 17:0;0-18:2;0	PC	0.737973
TAG 52:5;0	TAG	TAG 56:7;0	TAG	0.737864
PC 15:0;0-18:1;0	PC	PC 16:0;0-19:1;0	PC	0.737715
DAG 18:1;0-18:1;0	DAG	TAG 50:2;0	TAG	0.737501
PC 15:0;0-18:1;0	PC	PC 16:1;0-18:0;0	PC	0.737347
TAG 54:5;0	TAG	TAG 56:5;0	TAG	0.737028
TAG 52:2;0	TAG	TAG 54:3;0	TAG	0.737024
TAG 51:4;0	TAG	TAG 54:6;0	TAG	0.736996
TAG 51:3;0	TAG	TAG 54:6;0	TAG	0.73679
TAG 58:10;0	TAG	TAG 58:8;0	TAG	0.736616
PC 16:0;0-18:1;0	PC	PC 16:0;0-18:3;0	PC	0.736426
TAG 48:3;0	TAG	TAG 50:3;0	TAG	0.736364
PC 18:1;0-18:2;0	PC	PI 18:1;0-18:1;0	PI	0.736282
TAG 50:3;0	TAG	TAG 53:2;0	TAG	0.735899
TAG 56:5;0	TAG	TAG 56:7;0	TAG	0.735728
TAG 50:2;0	TAG	TAG 53:3;0	TAG	0.735666
TAG 52:2;0	TAG	TAG 56:7;0	TAG	0.73518
SM 36:1;2	SM	SM 38:1;2	SM	0.735113
PC 15:0;0-18:1;0	PC	PC 16:0;0-20:1;0	PC	0.73459
PC O- 18:1;0-18:2;0	PC O-	PC O- 18:2;0-18:1;0	PC O-	0.73433
PC 17:0;0-20:4;0	PC	PC 18:1;0-20:4;0	PC	0.734129
TAG 50:1;0	TAG	TAG 52:3;0	TAG	0.734071
DAG 18:1;0-18:3;0	DAG	TAG 54:7;0	TAG	0.734017
DAG 18:1;0-18:1;0	DAG	TAG 51:2;0	TAG	0.734004
CE 18:3;0	CE	PC 18:0;0-20:3;0	PC	0.733776
CE 18:1;0	CE	PC 16:0;0-20:1;0	PC	0.733753
TAG 51:3;0	TAG	TAG 54:5;0	TAG	0.733685
TAG 52:5;0	TAG	TAG 56:5;0	TAG	0.733681
PC O- 16:0;0-20:4;0	PC O-	PC O- 16:1;0-20:4;0	PC O-	0.733639
TAG 54:6;0	TAG	TAG 58:9;0	TAG	0.733224
LPC 16:0;0	LPC	LPC 18:1;0	LPC	0.733146
DAG 18:1;0-18:3;0	DAG	TAG 56:6;0	TAG	0.732295
PE 18:1;0-18:2;0	PE	TAG 54:4;0	TAG	0.732277
TAG 48:1;0	TAG	TAG 50:5;0	TAG	0.732225
PC 16:0;0-18:0;0	PC	PC 18:2;0-18:2;0	PC	0.731971
PC 16:0;0-18:2;0	PC	PC 16:0;0-20:2;0	PC	0.731766
TAG 50:3;0	TAG	TAG 56:4;0	TAG	0.731755
TAG 52:3;0	TAG	TAG 54:7;0	TAG	0.731472
DAG 18:1;0-18:3;0	DAG	TAG 54:4;0	TAG	0.731116
PC O- 16:0;0-18:1;0	PC O-	PC O- 16:1;0-18:1;0	PC O-	0.731053
DAG 18:1;0-18:1;0	DAG	TAG 56:7;0	TAG	0.730469
TAG 50:4;0	TAG	TAG 51:2;0	TAG	0.730453
TAG 52:3;0	TAG	TAG 56:8;0	TAG	0.730028
PC 16:0;0-20:5;0	PC	PC 18:0;0-18:3;0	PC	0.729793
PC 16:0;0-20:2;0	PC	PC 18:2;0-20:3;0	PC	0.729315
TAG 52:4;0	TAG	TAG 56:4;0	TAG	0.729144
DAG 16:1;0-18:1;0	DAG	TAG 49:2;0	TAG	0.729143
TAG 48:2;0	TAG	TAG 49:1;0	TAG	0.728972
CE 20:5;0	CE	PC 18:0;0-18:3;0	PC	0.728929
TAG 50:2;0	TAG	TAG 52:6;0	TAG	0.728873
TAG 48:1;0	TAG	TAG 50:4;0	TAG	0.728844
PC 16:1;0-20:4;0	PC	PC 18:1;0-20:4;0	PC	0.728638
TAG 52:5;0	TAG	TAG 56:4;0	TAG	0.728631
TAG 52:4;0	TAG	TAG 54:4;0	TAG	0.728319
PC O- 16:1;0-18:2;0	PC O-	PC O- 18:2;0-16:0;0	PC O-	0.728313
PC 16:0;0-22:5;0	PC	PC 18:0;0-18:3;0	PC	0.7282
PC 16:0;0-22:5;0	PC	PC 18:0;0-22:6;0	PC	0.728135
Cer 40:1;2	Cer	Cer 42:2;2	Cer	0.727752
SM 32:1;2	SM	SM 38:1;2	SM	0.727598
TAG 50:3;0	TAG	TAG 54:5;0	TAG	0.72749
DAG 16:0;0-18:2;0	DAG	TAG 53:4;0	TAG	0.727181
PC 18:0;0-18:2;0	PC	PC O- 16:0;0-18:2;0	PC O-	0.726965
LPC 22:6;0	LPC	LPE 20:4;0	LPE	0.726547
DAG 16:1;0-18:1;0	DAG	TAG 56:6;0	TAG	0.725696
TAG 50:1;0	TAG	TAG 51:3;0	TAG	0.724866
DAG 18:1;0-18:3;0	DAG	TAG 53:3;0	TAG	0.724817
DAG 18:1;0-18:3;0	DAG	TAG 50:3;0	TAG	0.724606
PC 16:0;0-20:3;0	PC	PC 16:1;0-20:3;0	PC	0.72449
DAG 18:1;0-18:3;0	DAG	TAG 51:3;0	TAG	0.7243
DAG 16:1;0-18:1;0	DAG	TAG 56:5;0	TAG	0.72415
TAG 51:2;0	TAG	TAG 56:4;0	TAG	0.723989
LPC 18:1;0	LPC	LPC 18:2;0	LPC	0.723654
DAG 16:0;0-18:1;0	DAG	TAG 48:0;0	TAG	0.723643
TAG 46:0;0	TAG	TAG 46:2;0	TAG	0.723481
DAG 16:0;0-18:1;0	DAG	TAG 56:3;0	TAG	0.723438
TAG 46:0;0	TAG	TAG 50:1;0	TAG	0.723269
PC O- 16:1;0-18:1;0	PC O-	PC O- 18:2;0-16:0;0	PC O-	0.72318
TAG 51:3;0	TAG	TAG 52:2;0	TAG	0.723036
TAG 56:4;0	TAG	TAG 56:7;0	TAG	0.722988
PC 16:0;0-16:0;0	PC	PC 16:0;0-20:1;0	PC	0.722889
PC 16:0;0-20:3;0	PC	PC 18:1;0-20:3;0	PC	0.7228
PC O- 16:0;0-20:3;0	PC O-	PC O- 16:1;0-20:3;0	PC O-	0.722714
CE 16:0;0	CE	ST 27:1;0	ST	0.722624
DAG 18:1;0-18:3;0	DAG	TAG 52:6;0	TAG	0.722533
PC 18:0;0-20:5;0	PC	PC O- 16:0;0-20:5;0	PC O-	0.722527
TAG 50:1;0	TAG	TAG 58:7;0	TAG	0.722302
PC 16:0;0-18:0;0	PC	PC 17:0;0-18:2;0	PC	0.722156
PC 16:0;0-18:3;0	PC	PC 18:0;0-18:1;0	PC	0.72167
TAG 50:2;0	TAG	TAG 52:5;0	TAG	0.721658
PC 16:0;0-17:1;0	PC	PC 16:0;0-18:1;0	PC	0.721539
TAG 53:3;0	TAG	TAG 54:6;0	TAG	0.721498
DAG 18:2;0-18:2;0	DAG	TAG 53:4;0	TAG	0.720974
PC 16:0;0-18:2;0	PC	PC 18:2;0-20:4;0	PC	0.720744
PC 18:2;0-18:2;0	PC	PC O- 16:1;0-18:2;0	PC O-	0.720599
CE 18:3;0	CE	PC 18:0;0-22:5;0	PC	0.719052
DAG 18:1;0-18:1;0	DAG	PE 18:1;0-18:1;0	PE	0.718929
PC 15:0;0-18:2;0	PC	PC 16:0;0-20:2;0	PC	0.718369
TAG 51:4;0	TAG	TAG 52:6;0	TAG	0.718342
CE 16:0;0	CE	PC 16:0;0-18:0;0	PC	0.71823
CE 18:2;0	CE	PC 15:0;0-18:2;0	PC	0.717958
PC 16:0;0-18:1;0	PC	PC 16:0;0-19:1;0	PC	0.717899
DAG 16:0;0-18:1;0	DAG	DAG 18:1;0-18:2;0	DAG	0.717664
TAG 48:0;0	TAG	TAG 50:2;0	TAG	0.717537
PC 14:0;0-18:1;0	PC	PC 16:0;0-18:1;0	PC	0.717392
TAG 51:1;0	TAG	TAG 53:3;0	TAG	0.717135
TAG 58:10;0	TAG	TAG 58:7;0	TAG	0.716749
PE 18:1;0-18:1;0	PE	TAG 54:4;0	TAG	0.716574
PC 16:1;0-18:0;0	PC	PC 16:1;0-18:1;0	PC	0.716568
PC 17:1;0-18:1;0	PC	PC 18:0;0-18:1;0	PC	0.716186
DAG 16:0;0-18:1;0	DAG	TAG 56:5;0	TAG	0.715969
TAG 48:1;0	TAG	TAG 52:2;0	TAG	0.715658
DAG 16:1;0-18:1;0	DAG	PC 16:0;0-18:1;0	PC	0.71527
PC 16:0;0-20:5;0	PC	PC O- 16:0;0-20:5;0	PC O-	0.715068
DAG 16:0;0-18:2;0	DAG	TAG 53:3;0	TAG	0.714929
TAG 52:6;0	TAG	TAG 53:4;0	TAG	0.714772
DAG 16:0;0-18:1;0	DAG	TAG 51:1;0	TAG	0.714502
PC O- 16:1;0-20:4;0	PC O-	PE O- 18:1;0-20:4;0	PE O-	0.714069
TAG 54:5;0	TAG	TAG 56:8;0	TAG	0.713808
CE 16:0;0	CE	CE 24:2;0	CE	0.713737
TAG 49:2;0	TAG	TAG 53:3;0	TAG	0.713678
TAG 46:2;0	TAG	TAG 48:1;0	TAG	0.713494
DAG 16:0;0-18:1;0	DAG	TAG 56:7;0	TAG	0.71348
TAG 50:1;0	TAG	TAG 50:4;0	TAG	0.713257
DAG 18:1;0-18:2;0	DAG	TAG 56:8;0	TAG	0.712845
CE 18:1;0	CE	PC 16:0;0-16:0;0	PC	0.712842
DAG 18:1;0-18:2;0	DAG	TAG 56:7;0	TAG	0.712718
TAG 49:2;0	TAG	TAG 51:4;0	TAG	0.71241
PC 15:0;0-18:1;0	PC	PC O- 16:0;0-16:1;0	PC O-	0.711792
PC 15:0;0-18:1;0	PC	PC 16:0;0-18:3;0	PC	0.711737
TAG 51:4;0	TAG	TAG 52:3;0	TAG	0.71162
Cer 42:1;2	Cer	SM 40:1;2	SM	0.710383
TAG 50:2;0	TAG	TAG 58:7;0	TAG	0.710379
DAG 16:0;0-18:2;0	DAG	TAG 52:2;0	TAG	0.710049
PC 16:0;0-18:2;0	PC	PE 18:0;0-18:2;0	PE	0.709927
PC 18:0;0-18:1;0	PC	PC 18:0;0-18:3;0	PC	0.709709
PC 18:2;0-20:4;0	PC	PC O- 16:1;0-20:4;0	PC O-	0.709621
TAG 52:4;0	TAG	TAG 52:6;0	TAG	0.70962
LPC 16:1;0	LPC	PC 16:1;0-18:0;0	PC	0.709569
CE 20:5;0	CE	PC 16:0;0-22:6;0	PC	0.709561
DAG 16:0;0-18:2;0	DAG	DAG 18:2;0-18:2;0	DAG	0.708919
TAG 53:4;0	TAG	TAG 56:8;0	TAG	0.708896
TAG 48:2;0	TAG	TAG 51:1;0	TAG	0.708802
DAG 18:1;0-18:2;0	DAG	TAG 54:7;0	TAG	0.708762
CE 16:0;0	CE	SM 34:1;2	SM	0.708683
CE 17:1;0	CE	PC 15:0;0-18:1;0	PC	0.708091
PC 14:0;0-18:1;0	PC	PC 15:0;0-18:1;0	PC	0.708083
PC 18:0;0-20:3;0	PC	PC 18:0;0-22:5;0	PC	0.707781
TAG 56:6;0	TAG	TAG 58:8;0	TAG	0.707681
TAG 51:4;0	TAG	TAG 54:5;0	TAG	0.707375
TAG 54:4;0	TAG	TAG 56:5;0	TAG	0.70737
PC O- 16:0;0-18:2;0	PC O-	PC O- 16:1;0-18:1;0	PC O-	0.70737
PC 16:0;0-20:4;0	PC	PC 16:1;0-20:4;0	PC	0.706911
TAG 50:1;0	TAG	TAG 56:6;0	TAG	0.706704
TAG 51:3;0	TAG	TAG 52:6;0	TAG	0.706411
PC 16:0;0-20:1;0	PC	PC 16:1;0-18:1;0	PC	0.706381
CE 14:0;0	CE	PC 14:0;0-18:1;0	PC	0.705582
PC 18:0;0-18:2;0	PC	PE 18:0;0-18:2;0	PE	0.705453
TAG 52:5;0	TAG	TAG 58:7;0	TAG	0.705418
PC O- 16:1;0-20:4;0	PC O-	PE O- 18:2;0-20:4;0	PE O-	0.704987
TAG 50:3;0	TAG	TAG 56:7;0	TAG	0.704732
TAG 53:3;0	TAG	TAG 58:7;0	TAG	0.704659
PI 18:1;0-18:1;0	PI	PI 18:1;0-18:2;0	PI	0.704385
CE 16:0;0	CE	SM 40:1;2	SM	0.70401
DAG 16:1;0-18:1;0	DAG	PC 15:0;0-18:1;0	PC	0.703791
PC 18:1;0-20:2;0	PC	PC 18:1;0-20:3;0	PC	0.703487
Cer 42:1;2	Cer	Cer 42:2;2	Cer	0.703133
PC 18:2;0-20:4;0	PC	PC O- 18:2;0-18:2;0	PC O-	0.702613
PC 15:0;0-18:2;0	PC	PC 17:0;0-18:2;0	PC	0.702499
CE 17:1;0	CE	CE 18:1;0	CE	0.702431
SM 34:1;2	SM	SM 36:1;2	SM	0.70219
TAG 54:6;0	TAG	TAG 56:5;0	TAG	0.702149
TAG 54:7;0	TAG	TAG 56:4;0	TAG	0.702115
PI 16:0;0-20:3;0	PI	PI 16:0;0-20:4;0	PI	0.701402
LPC 18:0;0	LPC	LPC 18:1;0	LPC	0.701253
DAG 16:1;0-18:1;0	DAG	TAG 51:3;0	TAG	0.701184
PC 16:0;0-18:0;0	PC	PC 17:1;0-18:2;0	PC	0.700501
TAG 50:3;0	TAG	TAG 58:7;0	TAG	0.700428
TAG 50:1;0	TAG	TAG 53:3;0	TAG	0.700231
PC 16:1;0-18:1;0	PC	PC 18:0;0-18:1;0	PC	0.700095
PC 18:1;0-18:1;0	PC	PC O- 16:0;0-18:1;0	PC O-	0.700052
PC 16:0;0-16:1;0	PC	PI 16:1;0-18:0;0	PI	0.699704
PC 18:2;0-20:4;0	PC	PE O- 18:2;0-20:4;0	PE O-	0.699387
LPC 18:0;0	LPC	PC 18:0;0-18:2;0	PC	0.699376
DAG 18:1;0-18:2;0	DAG	TAG 58:7;0	TAG	0.699326
CE 16:0;0	CE	PC 16:0;0-18:2;0	PC	0.699183
PC 16:0;0-16:0;0	PC	PC 16:0;0-18:1;0	PC	0.699059
CE 15:0;0	CE	CE 17:0;0	CE	0.699005
TAG 53:3;0	TAG	TAG 56:7;0	TAG	0.698153
TAG 50:1;0	TAG	TAG 52:6;0	TAG	0.698
PE 18:1;0-18:2;0	PE	PI 18:1;0-18:2;0	PI	0.697798
DAG 16:0;0-18:1;0	DAG	TAG 51:3;0	TAG	0.697129
CE 24:2;0	CE	PC 15:0;0-18:2;0	PC	0.696799
TAG 48:1;0	TAG	TAG 53:2;0	TAG	0.696767
LPC 16:1;0	LPC	PC 16:0;0-16:1;0	PC	0.696229
DAG 16:0;0-18:2;0	DAG	DAG 16:1;0-18:1;0	DAG	0.696215
DAG 16:1;0-18:1;0	DAG	TAG 56:4;0	TAG	0.696207
DAG 18:1;0-18:2;0	DAG	TAG 53:2;0	TAG	0.696009
SM 36:2;2	SM	SM 40:2;2	SM	0.695971
TAG 53:4;0	TAG	TAG 56:7;0	TAG	0.695805
LPC 18:0;0	LPC	PC 18:2;0-20:4;0	PC	0.695703
PC 16:0;0-20:2;0	PC	PC 18:0;0-20:3;0	PC	0.695642
TAG 50:2;0	TAG	TAG 52:4;0	TAG	0.695627
PC 16:1;0-18:1;0	PC	PC 18:1;0-20:2;0	PC	0.695342
PC 16:0;0-18:0;0	PC	PE 18:0;0-18:2;0	PE	0.695204
PC 16:1;0-18:2;0	PC	PC 18:2;0-20:3;0	PC	0.695103
TAG 50:4;0	TAG	TAG 56:4;0	TAG	0.695046
DAG 18:1;0-18:3;0	DAG	TAG 51:4;0	TAG	0.69484
DAG 16:0;0-18:1;0	DAG	TAG 54:4;0	TAG	0.694827
PC 15:0;0-18:2;0	PC	PC 18:1;0-18:2;0	PC	0.694758
TAG 48:3;0	TAG	TAG 50:2;0	TAG	0.694662
PC 16:0;0-16:0;0	PC	PC 16:0;0-18:0;0	PC	0.69445
TAG 46:0;0	TAG	TAG 48:3;0	TAG	0.693884
PC 17:0;0-20:3;0	PC	PC 18:0;0-20:3;0	PC	0.693881
PC 17:0;0-20:3;0	PC	PC 18:2;0-20:3;0	PC	0.693857
PC 18:1;0-18:2;0	PC	PC O- 18:2;0-16:0;0	PC O-	0.693379
CE 16:1;0	CE	PI 16:1;0-18:0;0	PI	0.693195
DAG 16:0;0-18:1;0	DAG	TAG 49:2;0	TAG	0.693108
PC 17:1;0-18:1;0	PC	PC 18:0;0-18:3;0	PC	0.693058
TAG 50:2;0	TAG	TAG 56:7;0	TAG	0.692885
PC 18:0;0-18:2;0	PC	PI 18:1;0-18:2;0	PI	0.691774
PC 16:1;0-18:1;0	PC	PC 18:1;0-18:1;0	PC	0.69165
LPC 16:1;0	LPC	PC 16:1;0-18:1;0	PC	0.691506
PC 18:0;0-18:2;0	PC	PC O- 16:1;0-18:2;0	PC O-	0.69139
PC O- 16:0;0-20:4;0	PC O-	PE O- 18:1;0-20:4;0	PE O-	0.691374
SM 34:1;2	SM	ST 27:1;0	ST	0.690555
LPC 16:1;0	LPC	PC O- 16:0;0-16:1;0	PC O-	0.690488
PC 16:0;0-18:3;0	PC	PC 16:0;0-22:5;0	PC	0.690273
PC 18:2;0-20:1;0	PC	PI 18:1;0-18:2;0	PI	0.690199
TAG 48:0;0	TAG	TAG 49:2;0	TAG	0.689849
PI 16:1;0-18:0;0	PI	PI 18:0;0-18:1;0	PI	0.689803
CE 14:0;0	CE	CE 15:0;0	CE	0.689803
TAG 50:2;0	TAG	TAG 54:7;0	TAG	0.689744
PC 16:0;0-18:0;0	PC	PC O- 18:2;0-18:2;0	PC O-	0.689738
PE 18:0;0-18:2;0	PE	TAG 56:4;0	TAG	0.689448
PC 18:2;0-20:4;0	PC	PE O- 18:1;0-20:4;0	PE O-	0.68893
TAG 51:2;0	TAG	TAG 51:4;0	TAG	0.688891
TAG 54:3;0	TAG	TAG 56:4;0	TAG	0.688628
PC 18:1;0-18:2;0	PC	PC O- 16:0;0-18:2;0	PC O-	0.688461
CE 17:0;0	CE	PC O- 17:0;0-15:0;0	PC O-	0.687528
TAG 50:2;0	TAG	TAG 50:5;0	TAG	0.687325
TAG 50:5;0	TAG	TAG 51:3;0	TAG	0.687181
PE 18:0;0-18:2;0	PE	TAG 50:1;0	TAG	0.686908
DAG 16:0;0-18:2;0	DAG	TAG 48:1;0	TAG	0.686893
TAG 52:5;0	TAG	TAG 54:4;0	TAG	0.68676
TAG 48:2;0	TAG	TAG 51:3;0	TAG	0.686594
CE 18:2;0	CE	SM 34:2;2	SM	0.686265
CE 18:2;0	CE	SM 38:1;2	SM	0.685724
TAG 53:4;0	TAG	TAG 58:7;0	TAG	0.685664
DAG 16:0;0-18:2;0	DAG	TAG 51:2;0	TAG	0.685535
PC 17:1;0-18:1;0	PC	PI 18:0;0-18:1;0	PI	0.685499
TAG 46:2;0	TAG	TAG 50:5;0	TAG	0.68538
CE 16:0;0	CE	PC 16:0;0-20:2;0	PC	0.684989
DAG 18:1;0-18:3;0	DAG	TAG 56:8;0	TAG	0.684888
SM 38:1;2	SM	SM 38:2;2	SM	0.684877
TAG 50:4;0	TAG	TAG 56:5;0	TAG	0.684493
TAG 48:3;0	TAG	TAG 49:2;0	TAG	0.684441
CE 18:2;0	CE	SM 34:1;2	SM	0.684109
TAG 52:3;0	TAG	TAG 52:6;0	TAG	0.68409
DAG 16:0;0-18:1;0	DAG	TAG 49:1;0	TAG	0.683957
TAG 49:2;0	TAG	TAG 50:5;0	TAG	0.683912
DAG 16:1;0-18:1;0	DAG	TAG 53:3;0	TAG	0.683854
TAG 52:4;0	TAG	TAG 56:7;0	TAG	0.683802
CE 16:1;0	CE	LPC 16:1;0	LPC	0.683732
TAG 51:3;0	TAG	TAG 54:7;0	TAG	0.683728
TAG 56:4;0	TAG	TAG 58:8;0	TAG	0.683661
PC O- 16:1;0-20:4;0	PC O-	PE O- 16:1;0-20:4;0	PE O-	0.683609
PC 16:0;0-16:1;0	PC	PC 18:0;0-18:1;0	PC	0.683419
TAG 52:2;0	TAG	TAG 54:5;0	TAG	0.683135
DAG 18:2;0-18:2;0	DAG	TAG 52:3;0	TAG	0.682945
CE 14:0;0	CE	CE 16:1;0	CE	0.682937
TAG 52:6;0	TAG	TAG 54:5;0	TAG	0.682878
PC 16:0;0-18:2;0	PC	PC 17:1;0-18:2;0	PC	0.682346
PC 16:0;0-18:2;0	PC	PC O- 18:2;0-16:0;0	PC O-	0.68207
PC O- 18:1;0-18:2;0	PC O-	PE O- 18:1;0-18:2;0	PE O-	0.681921
PC 18:1;0-18:2;0	PC	PC O- 18:2;0-18:1;0	PC O-	0.681535
CE 18:2;0	CE	PC O- 18:2;0-18:2;0	PC O-	0.680545
TAG 48:3;0	TAG	TAG 50:1;0	TAG	0.680453
TAG 50:2;0	TAG	TAG 54:6;0	TAG	0.680123
DAG 16:0;0-18:1;0	DAG	PE 18:0;0-18:2;0	PE	0.679968
TAG 53:2;0	TAG	TAG 58:7;0	TAG	0.679934
CE 14:0;0	CE	CE 16:0;0	CE	0.679107
CE 24:2;0	CE	PC 18:1;0-18:2;0	PC	0.678842
DAG 16:0;0-18:2;0	DAG	TAG 56:5;0	TAG	0.678673
TAG 50:4;0	TAG	TAG 56:8;0	TAG	0.678624
PC 18:2;0-20:3;0	PC	PC 18:2;0-20:4;0	PC	0.678595
TAG 54:6;0	TAG	TAG 58:8;0	TAG	0.678412
PC 15:0;0-18:2;0	PC	PC 18:2;0-18:2;0	PC	0.678407
PC 18:1;0-18:2;0	PC	PC O- 18:1;0-18:2;0	PC O-	0.678339
CE 20:3;0	CE	PC 16:0;0-20:2;0	PC	0.678299
PC 18:0;0-18:3;0	PC	PC 18:0;0-22:6;0	PC	0.678219
CE 17:0;0	CE	SM 32:1;2	SM	0.6782
CE 16:1;0	CE	PC 16:1;0-18:1;0	PC	0.678136
TAG 48:2;0	TAG	TAG 54:7;0	TAG	0.678075
DAG 16:0;0-18:2;0	DAG	PE 18:0;0-18:2;0	PE	0.677791
DAG 18:1;0-18:2;0	DAG	TAG 51:4;0	TAG	0.677779
PE 18:1;0-18:2;0	PE	PI 18:1;0-18:1;0	PI	0.677414
DAG 16:1;0-18:1;0	DAG	TAG 58:7;0	TAG	0.677335
CE 18:0;0	CE	CE 24:2;0	CE	0.677206
DAG 16:0;0-18:2;0	DAG	TAG 54:7;0	TAG	0.677181
DAG 16:0;0-18:2;0	DAG	TAG 48:2;0	TAG	0.677164
CE 15:0;0	CE	SM 32:1;2	SM	0.676947
PC 16:0;0-20:5;0	PC	TAG 58:7;0	TAG	0.67675
PC 16:0;0-18:3;0	PC	TAG 48:1;0	TAG	0.676253
CE 14:0;0	CE	CE 18:3;0	CE	0.675788
PC O- 16:0;0-20:4;0	PC O-	PE O- 18:2;0-20:4;0	PE O-	0.675783
TAG 50:4;0	TAG	TAG 56:7;0	TAG	0.675768
PC 16:0;0-18:0;0	PC	PC 17:0;0-20:3;0	PC	0.675542
PC 16:0;0-20:2;0	PC	PC 17:0;0-20:3;0	PC	0.674981
PC O- 18:1;0-20:4;0	PC O-	PE O- 18:2;0-20:4;0	PE O-	0.674831
DAG 18:2;0-18:2;0	DAG	TAG 50:4;0	TAG	0.674285
PC 15:0;0-18:2;0	PC	PC 18:2;0-20:4;0	PC	0.674169
DAG 18:1;0-18:2;0	DAG	TAG 50:2;0	TAG	0.673754
PC 16:0;0-18:0;0	PC	PC 17:1;0-18:1;0	PC	0.673698
DAG 18:1;0-18:1;0	DAG	TAG 54:5;0	TAG	0.673337
PC 16:0;0-18:3;0	PC	PC 16:0;0-20:1;0	PC	0.673224
TAG 50:3;0	TAG	TAG 51:1;0	TAG	0.672941
PC 16:0;0-20:1;0	PC	PI 18:0;0-18:1;0	PI	0.672834
LPE 18:1;0	LPE	PC 18:1;0-18:1;0	PC	0.672681
TAG 50:1;0	TAG	TAG 56:7;0	TAG	0.672242
TAG 53:3;0	TAG	TAG 56:3;0	TAG	0.672232
DAG 16:0;0-18:2;0	DAG	TAG 58:7;0	TAG	0.672109
TAG 48:1;0	TAG	TAG 51:3;0	TAG	0.671838
CE 18:3;0	CE	CE 20:3;0	CE	0.671778
CE 24:2;0	CE	PC O- 18:2;0-18:2;0	PC O-	0.671559
TAG 48:2;0	TAG	TAG 58:7;0	TAG	0.671383
PE 18:0;0-18:2;0	PE	TAG 50:2;0	TAG	0.671295
PC 18:0;0-18:3;0	PC	TAG 52:6;0	TAG	0.67115
PC 16:0;0-18:3;0	PC	PC 16:0;0-20:2;0	PC	0.671101
TAG 51:4;0	TAG	TAG 56:6;0	TAG	0.671087
PE 18:1;0-18:2;0	PE	TAG 54:3;0	TAG	0.671048
PC 16:0;0-18:2;0	PC	PI 18:0;0-18:2;0	PI	0.671032
CE 24:2;0	CE	PC 18:2;0-18:2;0	PC	0.670998
TAG 52:2;0	TAG	TAG 53:4;0	TAG	0.67096
DAG 16:0;0-18:2;0	DAG	TAG 51:4;0	TAG	0.670816
TAG 54:5;0	TAG	TAG 56:7;0	TAG	0.670785
PC 16:0;0-20:3;0	PC	PI 18:0;0-20:3;0	PI	0.670624
PC 18:0;0-18:3;0	PC	TAG 54:7;0	TAG	0.670408
TAG 53:2;0	TAG	TAG 54:4;0	TAG	0.670369
DAG 16:1;0-18:1;0	DAG	TAG 51:1;0	TAG	0.670315
CE 16:1;0	CE	PC 18:0;0-18:1;0	PC	0.670236
CE 15:0;0	CE	PC O- 17:0;0-15:0;0	PC O-	0.670189
DAG 16:1;0-18:1;0	DAG	TAG 50:4;0	TAG	0.669935
CE 24:2;0	CE	SM 40:2;2	SM	0.669768
PC 16:1;0-20:3;0	PC	PC 18:1;0-20:3;0	PC	0.669731
DAG 18:1;0-18:1;0	DAG	TAG 58:8;0	TAG	0.669521
PC 16:0;0-16:0;0	PC	PC 16:0;0-18:3;0	PC	0.669421
PC 16:0;0-20:5;0	PC	TAG 56:7;0	TAG	0.669309
PC 18:1;0-18:1;0	PC	PI 18:0;0-18:1;0	PI	0.669234
CE 24:2;0	CE	PC O- 18:2;0-16:0;0	PC O-	0.669202
PC 15:0;0-18:2;0	PC	PC 16:1;0-18:2;0	PC	0.669107
PC 16:0;0-18:1;0	PC	PC 16:0;0-20:2;0	PC	0.669052
TAG 52:6;0	TAG	TAG 58:10;0	TAG	0.668833
Cer 42:1;2	Cer	PC 16:0;0-18:2;0	PC	0.668682
CE 18:3;0	CE	PC 16:0;0-20:2;0	PC	0.668278
PC 16:0;0-18:3;0	PC	PC 16:1;0-18:0;0	PC	0.667959
PC 15:0;0-18:2;0	PC	PC 17:1;0-18:2;0	PC	0.667941
CE 24:2;0	CE	PC O- 16:0;0-18:2;0	PC O-	0.66784
PC 16:0;0-18:2;0	PC	PC O- 16:0;0-18:2;0	PC O-	0.667752
SM 34:1;2	SM	SM 38:1;2	SM	0.667615
TAG 48:2;0	TAG	TAG 52:2;0	TAG	0.667117
DAG 16:0;0-18:2;0	DAG	TAG 54:4;0	TAG	0.667067
TAG 51:4;0	TAG	TAG 54:7;0	TAG	0.666896
PE 18:0;0-18:2;0	PE	TAG 50:3;0	TAG	0.666855
PC 16:0;0-20:4;0	PC	PC 18:1;0-20:4;0	PC	0.666578
CE 16:0;0	CE	SM 34:2;2	SM	0.664614
LPC 16:1;0	LPC	PC 16:0;0-18:1;0	PC	0.664558
PC 16:0;0-20:2;0	PC	PC 17:1;0-18:2;0	PC	0.664395
PC O- 16:0;0-20:4;0	PC O-	PE O- 16:1;0-20:4;0	PE O-	0.664373
PC 16:1;0-18:1;0	PC	PC 17:1;0-18:1;0	PC	0.664367
PC 16:0;0-16:0;0	PC	PI 18:0;0-18:1;0	PI	0.664352
TAG 50:4;0	TAG	TAG 58:7;0	TAG	0.664303
LPC 18:0;0	LPC	PC 16:0;0-18:0;0	PC	0.664181
PC O- 18:2;0-18:2;0	PC O-	PI 18:1;0-18:2;0	PI	0.663859
CE 16:0;0	CE	PC 16:0;0-22:5;0	PC	0.663518
TAG 54:5;0	TAG	TAG 58:9;0	TAG	0.663355
DAG 16:0;0-18:2;0	DAG	TAG 56:7;0	TAG	0.662988
CE 18:1;0	CE	SM 42:2;2	SM	0.662729
PC O- 16:1;0-18:1;0	PC O-	PI 18:1;0-18:1;0	PI	0.6626
PC 16:0;0-19:1;0	PC	PC 16:0;0-20:1;0	PC	0.662523
CE 20:5;0	CE	PC 18:0;0-22:6;0	PC	0.662496
PC 16:0;0-20:2;0	PC	PI 18:0;0-20:3;0	PI	0.662375
DAG 16:1;0-18:1;0	DAG	PC 16:0;0-16:1;0	PC	0.662348
TAG 50:4;0	TAG	TAG 53:2;0	TAG	0.662315
TAG 48:1;0	TAG	TAG 58:7;0	TAG	0.662299
DAG 16:1;0-18:1;0	DAG	TAG 56:7;0	TAG	0.662176
PC O- 18:2;0-18:1;0	PC O-	PC O- 18:2;0-18:2;0	PC O-	0.662134
TAG 52:6;0	TAG	TAG 56:4;0	TAG	0.662104
TAG 49:1;0	TAG	TAG 50:3;0	TAG	0.66191
TAG 56:6;0	TAG	TAG 58:9;0	TAG	0.661887
DAG 16:1;0-18:1;0	DAG	TAG 49:1;0	TAG	0.661554
PC 16:0;0-18:1;0	PC	PI 16:1;0-18:0;0	PI	0.661461
PC 14:0;0-18:1;0	PC	PC 16:0;0-16:1;0	PC	0.66142
PC 18:1;0-18:1;0	PC	PC O- 16:1;0-18:1;0	PC O-	0.66137
PC 14:0;0-18:1;0	PC	PC 16:1;0-18:0;0	PC	0.661287
PC 16:0;0-20:5;0	PC	PC 16:0;0-22:6;0	PC	0.661189
DAG 16:0;0-18:2;0	DAG	TAG 52:6;0	TAG	0.660977
PC 14:0;0-18:1;0	PC	PC 16:0;0-18:3;0	PC	0.66095
PC 16:0;0-18:0;0	PC	PE O- 18:1;0-18:2;0	PE O-	0.660886
PC 15:0;0-18:2;0	PC	PC 16:0;0-16:0;0	PC	0.660607
PC 16:0;0-18:3;0	PC	TAG 48:2;0	TAG	0.660382
CE 18:3;0	CE	PC 18:0;0-18:1;0	PC	0.660344
TAG 51:2;0	TAG	TAG 58:7;0	TAG	0.660076
CE 16:1;0	CE	PC 14:0;0-18:1;0	PC	0.659992
TAG 51:3;0	TAG	TAG 56:7;0	TAG	0.659904
CE 16:1;0	CE	CE 17:1;0	CE	0.659893
CE 16:0;0	CE	CE 18:0;0	CE	0.659739
Cer 42:1;2	Cer	PC 16:0;0-18:0;0	PC	0.659542
TAG 51:4;0	TAG	TAG 53:2;0	TAG	0.659248
TAG 56:5;0	TAG	TAG 56:8;0	TAG	0.659213
TAG 48:3;0	TAG	TAG 54:7;0	TAG	0.659206
DAG 16:0;0-18:2;0	DAG	TAG 53:2;0	TAG	0.659175
CE 18:2;0	CE	PC O- 16:1;0-18:2;0	PC O-	0.659052
PC 17:1;0-18:1;0	PC	PI 18:1;0-18:1;0	PI	0.659034
TAG 50:3;0	TAG	TAG 56:8;0	TAG	0.658581
TAG 48:3;0	TAG	TAG 52:5;0	TAG	0.658491
PC 16:0;0-18:1;0	PC	PI 16:0;0-18:1;0	PI	0.658359
TAG 50:1;0	TAG	TAG 56:5;0	TAG	0.658302
CE 18:2;0	CE	PC 18:2;0-20:4;0	PC	0.658187
DAG 18:1;0-18:1;0	DAG	TAG 53:4;0	TAG	0.65789
TAG 50:5;0	TAG	TAG 53:4;0	TAG	0.657784
PC 16:0;0-22:6;0	PC	TAG 56:7;0	TAG	0.657618
CE 18:1;0	CE	ST 27:1;0	ST	0.657495
PC 15:0;0-18:1;0	PC	PC 16:0;0-20:3;0	PC	0.65725
PC O- 16:1;0-18:1;0	PC O-	PC O- 18:1;0-16:0;0	PC O-	0.657176
LPC 18:0;0	LPC	PC 18:2;0-18:2;0	PC	0.657151
PC 16:1;0-18:1;0	PC	PC O- 18:1;0-16:1;0	PC O-	0.657038
TAG 50:1;0	TAG	TAG 50:5;0	TAG	0.656884
TAG 50:5;0	TAG	TAG 56:6;0	TAG	0.656788
TAG 50:5;0	TAG	TAG 58:7;0	TAG	0.656778
CE 16:0;0	CE	Cer 42:1;2	Cer	0.656751
CE 24:2;0	CE	LPC 18:0;0	LPC	0.656532
CE 16:1;0	CE	CE 18:1;0	CE	0.656316
TAG 53:3;0	TAG	TAG 54:7;0	TAG	0.656282
TAG 54:5;0	TAG	TAG 58:7;0	TAG	0.65611
DAG 18:1;0-18:1;0	DAG	TAG 50:3;0	TAG	0.655949
PC 18:2;0-18:2;0	PC	PE O- 18:1;0-18:2;0	PE O-	0.655891
PC 15:0;0-18:1;0	PC	PC 16:0;0-20:2;0	PC	0.655844
TAG 49:2;0	TAG	TAG 53:4;0	TAG	0.655573
LPC 18:0;0	LPC	PC O- 18:2;0-18:2;0	PC O-	0.655418
DAG 16:0;0-18:2;0	DAG	TAG 49:2;0	TAG	0.655372
TAG 56:4;0	TAG	TAG 56:8;0	TAG	0.655355
PC 15:0;0-18:2;0	PC	PE 18:0;0-18:2;0	PE	0.655211
DAG 18:1;0-18:3;0	DAG	TAG 56:5;0	TAG	0.654979
TAG 54:4;0	TAG	TAG 58:7;0	TAG	0.654966
PC 17:1;0-18:1;0	PC	PC O- 16:0;0-18:1;0	PC O-	0.654811
PC 16:0;0-19:1;0	PC	PC 18:0;0-18:1;0	PC	0.654571
LPC 18:1;0	LPC	PC 18:1;0-18:1;0	PC	0.654355
SM 32:1;2	SM	SM 40:2;2	SM	0.654133
PC 16:0;0-22:5;0	PC	PC 18:0;0-20:5;0	PC	0.654124
PC O- 18:1;0-20:4;0	PC O-	PC O- 18:2;0-20:4;0	PC O-	0.654002
CE 24:2;0	CE	SM 40:1;2	SM	0.653954
CE 18:1;0	CE	PC 16:0;0-18:0;0	PC	0.653851
DAG 18:1;0-18:1;0	DAG	TAG 51:3;0	TAG	0.653587
CE 18:1;0	CE	PC 16:0;0-20:2;0	PC	0.653584
TAG 46:0;0	TAG	TAG 49:1;0	TAG	0.653469
PC 16:0;0-18:1;0	PC	TAG 50:2;0	TAG	0.653411
PC 16:0;0-18:0;0	PC	PI 18:0;0-18:2;0	PI	0.653071
PC 16:0;0-18:2;0	PC	PC 16:1;0-18:2;0	PC	0.652923
PC 16:0;0-20:1;0	PC	PC O- 16:0;0-16:1;0	PC O-	0.652786
TAG 50:2;0	TAG	TAG 53:4;0	TAG	0.652783
PC 18:1;0-18:3;0	PC	PI 18:1;0-18:1;0	PI	0.652582
PC O- 16:0;0-18:2;0	PC O-	PE O- 18:1;0-18:2;0	PE O-	0.652556
DAG 18:1;0-18:3;0	DAG	TAG 56:7;0	TAG	0.652402
PC O- 16:1;0-18:2;0	PC O-	PE O- 18:1;0-18:2;0	PE O-	0.65223
CE 15:0;0	CE	CE 17:1;0	CE	0.651673
PC 15:0;0-18:1;0	PC	TAG 50:2;0	TAG	0.651639
DAG 16:1;0-18:1;0	DAG	PC 16:0;0-18:3;0	PC	0.651508
CE 16:1;0	CE	PC 16:0;0-20:3;0	PC	0.651461
DAG 16:1;0-18:1;0	DAG	PC 18:0;0-18:1;0	PC	0.651445
TAG 49:2;0	TAG	TAG 52:6;0	TAG	0.651418
LPE 18:1;0	LPE	LPE 18:2;0	LPE	0.651382
TAG 53:2;0	TAG	TAG 56:7;0	TAG	0.651088
PC 18:0;0-18:2;0	PC	PE O- 18:1;0-18:2;0	PE O-	0.651015
PC 18:0;0-18:1;0	PC	PI 16:0;0-18:1;0	PI	0.650958
PC 16:0;0-18:3;0	PC	PC 17:1;0-18:1;0	PC	0.650817
PE 18:0;0-18:2;0	PE	TAG 52:3;0	TAG	0.650638
SM 34:1;2	SM	SM 40:1;2	SM	0.650506
CE 18:3;0	CE	PC 18:2;0-20:3;0	PC	0.650338
PE 18:0;0-20:4;0	PE	TAG 56:5;0	TAG	0.64989
PC 16:0;0-16:1;0	PC	PC 16:0;0-18:3;0	PC	0.649807
TAG 48:2;0	TAG	TAG 52:5;0	TAG	0.649592
PC 17:1;0-18:1;0	PC	PC 18:1;0-18:2;0	PC	0.6494
CE 18:1;0	CE	SM 34:1;2	SM	0.649104
PC O- 16:1;0-18:0;0	PC O-	PC O- 18:1;0-16:0;0	PC O-	0.648993
PC 16:0;0-20:1;0	PC	PC 18:1;0-18:1;0	PC	0.648867
CE 16:0;0	CE	CE 22:6;0	CE	0.648809
TAG 51:2;0	TAG	TAG 52:5;0	TAG	0.648767
DAG 16:0;0-18:2;0	DAG	TAG 56:8;0	TAG	0.648607
TAG 54:4;0	TAG	TAG 56:7;0	TAG	0.648548
TAG 51:3;0	TAG	TAG 58:7;0	TAG	0.648529
CE 18:2;0	CE	PC 18:2;0-18:2;0	PC	0.64839
PC O- 16:1;0-20:4;0	PC O-	PC O- 18:2;0-20:4;0	PC O-	0.648186
PC 18:0;0-20:5;0	PC	PC 18:0;0-22:6;0	PC	0.648171
TAG 52:2;0	TAG	TAG 54:6;0	TAG	0.648161
DAG 16:0;0-18:1;0	DAG	TAG 54:6;0	TAG	0.647881
CE 24:2;0	CE	PC 18:2;0-20:4;0	PC	0.647704
TAG 52:6;0	TAG	TAG 58:8;0	TAG	0.647239
PC 16:0;0-18:2;0	PC	SM 40:1;2	SM	0.647106
TAG 54:7;0	TAG	TAG 56:5;0	TAG	0.646835
PC 18:0;0-18:2;0	PC	PC 18:2;0-20:3;0	PC	0.646802
PC 16:0;0-20:4;0	PC	PC 16:0;0-22:4;0	PC	0.646766
PE 18:1;0-18:2;0	PE	PE 18:2;0-18:2;0	PE	0.646738
TAG 50:5;0	TAG	TAG 52:4;0	TAG	0.646689
PC 16:0;0-20:2;0	PC	PC 16:1;0-18:2;0	PC	0.646589
CE 16:0;0	CE	SM 40:2;2	SM	0.646553
CE 18:3;0	CE	PC 18:0;0-18:3;0	PC	0.646551
TAG 49:1;0	TAG	TAG 53:3;0	TAG	0.646545
TAG 48:2;0	TAG	TAG 53:2;0	TAG	0.646124
PC O- 18:2;0-16:0;0	PC O-	PC O- 18:2;0-18:1;0	PC O-	0.646111
PC 18:2;0-20:4;0	PC	PC O- 16:0;0-18:2;0	PC O-	0.645998
CE 17:0;0	CE	CE 18:0;0	CE	0.645987
PC 16:0;0-18:0;0	PC	PC 16:1;0-18:2;0	PC	0.645937
PC 16:1;0-20:4;0	PC	PC 17:0;0-20:4;0	PC	0.645854
PC 16:0;0-18:3;0	PC	TAG 52:6;0	TAG	0.645238
PC 18:0;0-18:1;0	PC	PI 18:0;0-18:1;0	PI	0.645103
CE 18:1;0	CE	CE 18:3;0	CE	0.644915
PC 16:0;0-16:0;0	PC	PC 16:0;0-18:2;0	PC	0.644909
TAG 50:4;0	TAG	TAG 52:2;0	TAG	0.644825
CE 16:0;0	CE	SM 38:1;2	SM	0.644789
PC 16:0;0-16:0;0	PC	PI 16:0;0-18:1;0	PI	0.644762
PC 16:0;0-18:0;0	PC	PC 16:0;0-18:3;0	PC	0.644685
PC O- 16:0;0-18:1;0	PC O-	PC O- 18:2;0-18:1;0	PC O-	0.64463
PC 16:0;0-18:0;0	PC	PC O- 18:2;0-16:0;0	PC O-	0.644268
PC 16:0;0-22:6;0	PC	PC 18:0;0-20:5;0	PC	0.644218
TAG 54:5;0	TAG	TAG 56:3;0	TAG	0.644205
PC 14:0;0-18:1;0	PC	PC 16:1;0-18:1;0	PC	0.643523
CE 18:3;0	CE	PC 16:0;0-20:3;0	PC	0.643401
LPE 18:0;0	LPE	LPE 18:1;0	LPE	0.643391
CE 16:0;0	CE	PC 15:0;0-18:2;0	PC	0.643311
CE 14:0;0	CE	PC 16:0;0-18:3;0	PC	0.643259
TAG 50:1;0	TAG	TAG 56:3;0	TAG	0.643165
CE 16:1;0	CE	CE 18:3;0	CE	0.642951
PC O- 18:1;0-20:4;0	PC O-	PC O- 18:2;0-18:2;0	PC O-	0.642886
TAG 52:5;0	TAG	TAG 58:9;0	TAG	0.642882
CE 17:1;0	CE	CE 18:3;0	CE	0.642767
DAG 16:1;0-18:1;0	DAG	PC 16:1;0-18:0;0	PC	0.642716
PC 18:1;0-18:2;0	PC	PC 18:2;0-20:4;0	PC	0.642649
CE 16:0;0	CE	CE 17:1;0	CE	0.642497
DAG 18:2;0-18:2;0	DAG	TAG 51:4;0	TAG	0.642146
TAG 52:2;0	TAG	TAG 52:4;0	TAG	0.642107
PC 16:1;0-18:0;0	PC	PC 18:0;0-20:2;0	PC	0.642079
DAG 16:0;0-18:2;0	DAG	TAG 50:5;0	TAG	0.642012
PC 16:0;0-18:1;0	PC	TAG 50:1;0	TAG	0.642007
PC 16:0;0-20:4;0	PC	PI 18:0;0-20:4;0	PI	0.641851
LPC 16:1;0	LPC	PC O- 18:1;0-16:1;0	PC O-	0.641784
DAG 18:1;0-18:2;0	DAG	TAG 51:2;0	TAG	0.641633
PC 18:0;0-18:1;0	PC	PC 18:0;0-22:5;0	PC	0.641435
PC 18:0;0-20:5;0	PC	TAG 56:7;0	TAG	0.64141
CE 20:3;0	CE	PC 18:1;0-20:3;0	PC	0.641347
PC 18:0;0-20:3;0	PC	PI 16:0;0-20:3;0	PI	0.641323
LPC 18:2;0	LPC	PC 18:2;0-18:2;0	PC	0.64124
PC 16:0;0-16:0;0	PC	PC 18:0;0-18:3;0	PC	0.641235
CE 18:2;0	CE	Cer 42:1;2	Cer	0.640915
DAG 16:1;0-18:1;0	DAG	TAG 52:6;0	TAG	0.640768
PC 16:0;0-18:1;0	PC	PC 16:0;0-22:5;0	PC	0.640727
CE 18:1;0	CE	PI 18:0;0-18:1;0	PI	0.640613
LPE 18:1;0	LPE	PE 18:1;0-18:2;0	PE	0.64052
PC 18:1;0-20:3;0	PC	PC 18:1;0-20:4;0	PC	0.640162
PC 16:0;0-22:5;0	PC	TAG 52:6;0	TAG	0.640134
PC 16:0;0-18:3;0	PC	TAG 50:2;0	TAG	0.64008
SM 36:2;2	SM	SM 38:1;2	SM	0.639989
TAG 52:5;0	TAG	TAG 58:10;0	TAG	0.639908
CE 16:0;0	CE	CE 18:3;0	CE	0.639833
PC O- 16:1;0-20:3;0	PC O-	PC O- 16:1;0-20:4;0	PC O-	0.639744
PC O- 18:1;0-20:4;0	PC O-	PE O- 18:1;0-20:4;0	PE O-	0.639598
PC 16:0;0-18:1;0	PC	PC 16:0;0-20:3;0	PC	0.639513
CE 20:5;0	CE	PC 16:0;0-22:5;0	PC	0.639483
DAG 16:0;0-18:2;0	DAG	DAG 18:1;0-18:1;0	DAG	0.639349
PC 16:0;0-22:5;0	PC	TAG 58:7;0	TAG	0.639266
TAG 53:3;0	TAG	TAG 54:3;0	TAG	0.639002
TAG 50:5;0	TAG	TAG 56:7;0	TAG	0.638801
PC 18:2;0-20:4;0	PC	PC O- 18:2;0-16:0;0	PC O-	0.638727
PC O- 16:1;0-20:3;0	PC O-	PC O- 18:1;0-20:3;0	PC O-	0.638709
PC 18:0;0-20:3;0	PC	PC O- 16:0;0-20:3;0	PC O-	0.638693
PC 16:0;0-20:1;0	PC	PC 16:0;0-22:5;0	PC	0.638264
PC 18:0;0-20:5;0	PC	TAG 58:7;0	TAG	0.638261
LPC 18:0;0	LPC	LPC 18:2;0	LPC	0.638167
PC O- 18:1;0-16:0;0	PC O-	PC O- 18:2;0-18:1;0	PC O-	0.638167
TAG 50:1;0	TAG	TAG 54:6;0	TAG	0.638072
Cer 42:1;2	Cer	ST 27:1;0	ST	0.638022
PC 16:0;0-20:2;0	PC	PE 18:0;0-18:2;0	PE	0.637987
TAG 52:4;0	TAG	TAG 58:7;0	TAG	0.637932
CE 18:3;0	CE	PC 15:0;0-18:1;0	PC	0.637879
PC O- 16:0;0-20:4;0	PC O-	PC O- 18:0;0-20:4;0	PC O-	0.637872
PC 16:0;0-16:1;0	PC	PC 16:0;0-17:1;0	PC	0.637804
PC 16:0;0-17:1;0	PC	PC 16:1;0-18:1;0	PC	0.63779
PC 16:0;0-18:0;0	PC	PC O- 16:1;0-18:2;0	PC O-	0.637699
DAG 16:0;0-18:1;0	DAG	TAG 54:5;0	TAG	0.637624
PC 16:0;0-18:2;0	PC	PC O- 18:2;0-18:2;0	PC O-	0.637365
PC O- 16:0;0-18:2;0	PC O-	PE O- 18:2;0-20:4;0	PE O-	0.637328
Cer 42:1;2	Cer	PC 15:0;0-18:2;0	PC	0.637147
PC O- 16:1;0-18:1;0	PC O-	PC O- 16:2;0-18:0;0	PC O-	0.637032
TAG 50:1;0	TAG	TAG 54:7;0	TAG	0.636426
TAG 52:6;0	TAG	TAG 58:9;0	TAG	0.636397
TAG 51:2;0	TAG	TAG 52:6;0	TAG	0.636386
PC 16:0;0-20:1;0	PC	PI 16:0;0-18:1;0	PI	0.636325
DAG 18:1;0-18:2;0	DAG	TAG 52:6;0	TAG	0.636034
CE 18:2;0	CE	PC O- 16:0;0-18:2;0	PC O-	0.635943
DAG 16:0;0-18:1;0	DAG	TAG 50:4;0	TAG	0.635656
PC 16:0;0-18:3;0	PC	TAG 50:1;0	TAG	0.635655
PC 18:2;0-20:4;0	PC	PC O- 18:1;0-20:4;0	PC O-	0.635638
TAG 54:4;0	TAG	TAG 58:8;0	TAG	0.635603
CE 20:4;0	CE	PC O- 16:0;0-20:4;0	PC O-	0.635488
PE 18:1;0-18:1;0	PE	TAG 56:4;0	TAG	0.635209
TAG 48:1;0	TAG	TAG 54:7;0	TAG	0.635149
PC 17:0;0-18:2;0	PC	PC 18:2;0-18:2;0	PC	0.635141
PC 16:0;0-22:6;0	PC	TAG 58:7;0	TAG	0.635132
TAG 52:6;0	TAG	TAG 53:3;0	TAG	0.634997
PC 17:1;0-18:2;0	PC	PC 18:0;0-18:2;0	PC	0.634975
PC 16:0;0-20:3;0	PC	PC 17:0;0-20:3;0	PC	0.634856
SM 34:2;2	SM	SM 38:1;2	SM	0.634819
PC 18:0;0-18:1;0	PC	PC 18:1;0-18:1;0	PC	0.634807
TAG 53:2;0	TAG	TAG 54:5;0	TAG	0.634776
PC 18:1;0-18:1;0	PC	PE 18:1;0-18:1;0	PE	0.634717
CE 18:2;0	CE	ST 27:1;0	ST	0.634594
PC 15:0;0-18:1;0	PC	PC 17:1;0-18:1;0	PC	0.634249
DAG 16:0;0-18:2;0	DAG	TAG 48:3;0	TAG	0.634073
PC 16:1;0-20:4;0	PC	PC 18:0;0-20:4;0	PC	0.633855
PC 15:0;0-18:2;0	PC	PI 18:0;0-18:2;0	PI	0.633614
PC O- 16:0;0-20:4;0	PC O-	PC O- 16:1;0-20:3;0	PC O-	0.63361
PC 16:0;0-18:2;0	PC	PC 18:2;0-20:3;0	PC	0.633514
PC 16:0;0-16:0;0	PC	SM 34:1;2	SM	0.632777
PC O- 17:0;0-15:0;0	PC O-	SM 32:1;2	SM	0.632421
TAG 51:2;0	TAG	TAG 56:7;0	TAG	0.631963
CE 18:2;0	CE	PC O- 18:2;0-16:0;0	PC O-	0.631938
PC O- 16:0;0-16:1;0	PC O-	PC O- 18:1;0-16:1;0	PC O-	0.63193
DAG 18:1;0-18:2;0	DAG	PE 18:0;0-18:2;0	PE	0.631917
PC 18:0;0-18:1;0	PC	PC O- 16:0;0-16:1;0	PC O-	0.631877
CE 14:0;0	CE	PC 16:0;0-20:2;0	PC	0.631804
CE 16:0;0	CE	SM 42:2;2	SM	0.631766
PC 18:1;0-18:2;0	PC	PC O- 16:1;0-18:1;0	PC O-	0.631727
PC 16:0;0-17:1;0	PC	PC O- 16:0;0-16:1;0	PC O-	0.631678
TAG 54:4;0	TAG	TAG 54:7;0	TAG	0.631659
PC 16:0;0-18:0;0	PC	PI 16:0;0-18:2;0	PI	0.631431
PC 16:0;0-18:0;0	PC	PC 18:0;0-18:3;0	PC	0.631375
LPC 18:1;0	LPC	PC O- 16:1;0-18:1;0	PC O-	0.631232
SM 34:1;2	SM	SM 36:2;2	SM	0.631076
PC 16:0;0-18:0;0	PC	PC O- 16:0;0-18:2;0	PC O-	0.631045
LPC 18:0;0	LPC	LPE 16:0;0	LPE	0.631004
PC 18:0;0-18:1;0	PC	PC 18:0;0-20:2;0	PC	0.630953
PI 18:0;0-18:2;0	PI	PI 18:1;0-18:2;0	PI	0.630931
PC 16:0;0-16:1;0	PC	PC O- 18:1;0-16:1;0	PC O-	0.630902
TAG 56:4;0	TAG	TAG 58:9;0	TAG	0.630839
Cer 40:1;2	Cer	SM 40:1;2	SM	0.630834
PC O- 16:1;0-18:1;0	PC O-	PC O- 18:2;0-18:2;0	PC O-	0.630833
PC 18:1;0-18:2;0	PC	PC O- 16:0;0-18:1;0	PC O-	0.630611
PC 16:1;0-18:0;0	PC	PC 18:0;0-20:3;0	PC	0.630479
CE 17:0;0	CE	CE 17:1;0	CE	0.630466
DAG 16:0;0-18:2;0	DAG	TAG 48:0;0	TAG	0.630387
PC 16:0;0-20:5;0	PC	PC 16:0;0-22:5;0	PC	0.630171
CE 16:1;0	CE	PC 16:0;0-17:1;0	PC	0.630077
CE 24:2;0	CE	LPC 16:0;0	LPC	0.630031
PC 16:0;0-20:5;0	PC	TAG 58:8;0	TAG	0.629876
PC 18:2;0-20:3;0	PC	PC O- 16:0;0-20:3;0	PC O-	0.629819
PC 16:0;0-19:1;0	PC	TAG 51:1;0	TAG	0.629749
SM 40:1;2	SM	ST 27:1;0	ST	0.62964
PC 17:1;0-18:1;0	PC	PI 16:0;0-18:1;0	PI	0.629583
PC 15:0;0-18:2;0	PC	PC O- 18:2;0-16:0;0	PC O-	0.629518
CE 18:1;0	CE	PC 18:1;0-18:1;0	PC	0.629478
PC O- 18:2;0-18:2;0	PC O-	PI 18:2;0-18:2;0	PI	0.629465
DAG 16:0;0-18:1;0	DAG	TAG 52:6;0	TAG	0.629415
TAG 48:0;0	TAG	TAG 51:2;0	TAG	0.629246
TAG 53:4;0	TAG	TAG 58:9;0	TAG	0.629005
PI 16:0;0-20:3;0	PI	PI 18:0;0-20:3;0	PI	0.628911
TAG 53:3;0	TAG	TAG 56:8;0	TAG	0.628619
PE 18:0;0-18:2;0	PE	TAG 48:1;0	TAG	0.628445
PC 16:0;0-18:2;0	PC	PI 16:0;0-18:2;0	PI	0.628344
PC 18:0;0-18:2;0	PC	PI 18:0;0-18:2;0	PI	0.628341
CE 16:0;0	CE	PC 18:0;0-18:2;0	PC	0.62817
TAG 51:3;0	TAG	TAG 54:4;0	TAG	0.628037
PC 16:0;0-20:1;0	PC	PC 18:0;0-18:3;0	PC	0.627976
DAG 18:1;0-18:1;0	DAG	DAG 18:1;0-18:3;0	DAG	0.627972
PC 16:0;0-16:0;0	PC	PC 18:0;0-18:1;0	PC	0.627915
CE 17:1;0	CE	PC 16:0;0-18:1;0	PC	0.627619
PE 18:1;0-18:2;0	PE	TAG 56:4;0	TAG	0.627508
DAG 18:1;0-18:3;0	DAG	TAG 50:5;0	TAG	0.627286
TAG 52:2;0	TAG	TAG 52:5;0	TAG	0.627187
TAG 48:2;0	TAG	TAG 54:6;0	TAG	0.627036
DAG 16:1;0-18:1;0	DAG	DAG 18:1;0-18:2;0	DAG	0.62692
PC 15:0;0-18:2;0	PC	PC 18:2;0-20:3;0	PC	0.626794
PC 16:0;0-18:1;0	PC	TAG 48:1;0	TAG	0.62675
PC 16:1;0-18:0;0	PC	PI 16:1;0-18:0;0	PI	0.626731
DAG 18:1;0-18:2;0	DAG	TAG 50:1;0	TAG	0.626643
CE 18:1;0	CE	PC 16:1;0-18:1;0	PC	0.626526
LPC 18:1;0	LPC	PI 18:1;0-18:1;0	PI	0.626502
PC O- 18:2;0-16:0;0	PC O-	PE O- 18:2;0-20:4;0	PE O-	0.626443
TAG 54:5;0	TAG	TAG 58:10;0	TAG	0.626395
TAG 48:2;0	TAG	TAG 52:3;0	TAG	0.626325
DAG 16:1;0-18:1;0	DAG	PC 16:1;0-18:1;0	PC	0.626274
CE 24:2;0	CE	PC 16:0;0-16:0;0	PC	0.626119
PC 16:0;0-18:0;0	PC	SM 34:2;2	SM	0.626071
PC 17:0;0-18:2;0	PC	PC 18:1;0-18:2;0	PC	0.625835
TAG 51:1;0	TAG	TAG 52:2;0	TAG	0.625331
TAG 50:2;0	TAG	TAG 54:5;0	TAG	0.6253
PC 16:0;0-16:0;0	PC	SM 42:2;2	SM	0.625236
CE 18:3;0	CE	PI 16:0;0-20:4;0	PI	0.62523
DAG 18:1;0-18:3;0	DAG	TAG 58:7;0	TAG	0.624651
PC 16:0;0-20:2;0	PC	PC 18:0;0-20:2;0	PC	0.624621
PC 16:1;0-18:1;0	PC	PC 18:1;0-20:3;0	PC	0.623897
PC 18:1;0-18:2;0	PC	PC 18:2;0-20:3;0	PC	0.62386
LPC 18:0;0	LPC	LPE 18:1;0	LPE	0.623763
PC O- 16:0;0-16:1;0	PC O-	PI 16:1;0-18:0;0	PI	0.623581
PC 16:0;0-16:0;0	PC	PC 16:0;0-22:5;0	PC	0.623463
PC 16:1;0-18:0;0	PC	PC 18:1;0-20:2;0	PC	0.623403
PC 18:0;0-18:2;0	PC	PC O- 18:1;0-18:2;0	PC O-	0.623398
CE 18:3;0	CE	PC 16:1;0-18:0;0	PC	0.623322
TAG 52:2;0	TAG	TAG 54:7;0	TAG	0.623304
Cer 42:1;2	Cer	PC 16:0;0-20:2;0	PC	0.623024
TAG 51:3;0	TAG	TAG 56:8;0	TAG	0.622892
CE 14:0;0	CE	PC 18:0;0-22:5;0	PC	0.622842
DAG 16:1;0-18:1;0	DAG	TAG 48:0;0	TAG	0.622766
PC 16:0;0-18:3;0	PC	PC 18:0;0-22:5;0	PC	0.622707
PC 16:0;0-18:3;0	PC	PC 17:1;0-18:2;0	PC	0.622643
TAG 48:0;0	TAG	TAG 48:3;0	TAG	0.62247
CE 18:0;0	CE	CE 18:2;0	CE	0.622426
DAG 18:1;0-18:2;0	DAG	TAG 56:3;0	TAG	0.622403
CE 20:3;0	CE	PC O- 16:0;0-20:3;0	PC O-	0.622307
PC 16:0;0-20:2;0	PC	PI 16:0;0-18:2;0	PI	0.62226
DAG 16:0;0-18:1;0	DAG	TAG 54:7;0	TAG	0.622013
PC 16:0;0-20:3;0	PC	PI 16:0;0-20:3;0	PI	0.621901
PE 18:0;0-20:4;0	PE	TAG 52:3;0	TAG	0.621834
DAG 16:0;0-18:1;0	DAG	TAG 54:3;0	TAG	0.621773
TAG 48:1;0	TAG	TAG 56:4;0	TAG	0.621673
PC 18:0;0-18:1;0	PC	PC 18:0;0-20:3;0	PC	0.621645
PC 16:0;0-20:3;0	PC	PC O- 16:0;0-20:3;0	PC O-	0.621588
PE 18:0;0-20:4;0	PE	TAG 56:6;0	TAG	0.621502
TAG 48:2;0	TAG	TAG 56:6;0	TAG	0.621416
SM 36:1;2	SM	SM 40:1;2	SM	0.621365
PE 18:0;0-18:2;0	PE	TAG 52:2;0	TAG	0.621314
TAG 46:2;0	TAG	TAG 52:6;0	TAG	0.620931
CE 16:1;0	CE	PC 16:0;0-18:3;0	PC	0.620738
PC O- 16:1;0-18:1;0	PC O-	PC O- 18:1;0-18:2;0	PC O-	0.620715
PC 18:1;0-18:2;0	PC	PE 18:1;0-18:2;0	PE	0.620713
PC 16:0;0-16:0;0	PC	PC 16:0;0-20:2;0	PC	0.620638
PE 18:0;0-18:2;0	PE	TAG 54:4;0	TAG	0.620342
TAG 48:3;0	TAG	TAG 54:6;0	TAG	0.620314
CE 16:1;0	CE	PC 16:0;0-20:2;0	PC	0.620287
CE 18:3;0	CE	PC 18:0;0-20:2;0	PC	0.620285
TAG 49:2;0	TAG	TAG 52:2;0	TAG	0.61989
CE 16:0;0	CE	CE 20:4;0	CE	0.619734
TAG 56:3;0	TAG	TAG 58:7;0	TAG	0.619681
TAG 52:5;0	TAG	TAG 53:2;0	TAG	0.619516
PC 16:0;0-17:1;0	PC	PC 16:0;0-19:1;0	PC	0.619493
DAG 18:1;0-18:1;0	DAG	TAG 48:1;0	TAG	0.619454
LPC 20:4;0	LPC	LPE 22:6;0	LPE	0.619229
PC 16:0;0-22:6;0	PC	TAG 56:8;0	TAG	0.619164
PC 16:0;0-20:2;0	PC	PC 18:0;0-18:2;0	PC	0.618985
DAG 18:1;0-18:3;0	DAG	TAG 50:2;0	TAG	0.618946
TAG 52:2;0	TAG	TAG 58:8;0	TAG	0.618841
PC 18:2;0-20:4;0	PC	PC O- 16:0;0-20:4;0	PC O-	0.618522
PC 18:1;0-18:1;0	PC	PC 18:2;0-20:1;0	PC	0.618424
DAG 18:1;0-18:3;0	DAG	PE 18:0;0-18:2;0	PE	0.61815
LPC 16:0;0	LPC	PC 18:2;0-20:4;0	PC	0.618142
TAG 51:1;0	TAG	TAG 53:4;0	TAG	0.618117
PC O- 16:0;0-20:3;0	PC O-	PC O- 18:1;0-20:3;0	PC O-	0.617999
CE 18:2;0	CE	PI 18:0;0-18:2;0	PI	0.617814
PC 16:0;0-20:1;0	PC	PC 16:0;0-20:2;0	PC	0.617353
CE 16:0;0	CE	PC 16:0;0-22:6;0	PC	0.617298
TAG 48:2;0	TAG	TAG 56:7;0	TAG	0.61725
PC 18:2;0-20:4;0	PC	PC O- 16:1;0-18:2;0	PC O-	0.617219
PC O- 16:1;0-20:4;0	PC O-	PC O- 18:2;0-18:2;0	PC O-	0.617097
PC 18:0;0-18:2;0	PC	SM 34:2;2	SM	0.616761
PC 16:0;0-22:4;0	PC	PC 18:0;0-22:5;0	PC	0.616741
CE 18:3;0	CE	PC 16:0;0-18:1;0	PC	0.616626
TAG 51:1;0	TAG	TAG 51:4;0	TAG	0.616465
PC 16:0;0-18:2;0	PC	PC O- 16:1;0-18:2;0	PC O-	0.616303
CE 17:1;0	CE	PC 14:0;0-18:1;0	PC	0.616017
PC 18:2;0-20:1;0	PC	PC O- 18:2;0-18:1;0	PC O-	0.616013
LPC 18:2;0	LPC	PC O- 16:0;0-18:2;0	PC O-	0.615972
TAG 46:0;0	TAG	TAG 51:1;0	TAG	0.615929
DAG 18:1;0-18:2;0	DAG	TAG 58:8;0	TAG	0.615467
PC 14:0;0-18:1;0	PC	PC 16:0;0-20:1;0	PC	0.615349
CE 18:2;0	CE	PC 18:1;0-18:2;0	PC	0.615236
DAG 16:1;0-18:1;0	DAG	PC 14:0;0-18:1;0	PC	0.614498
DAG 18:1;0-18:1;0	DAG	TAG 54:6;0	TAG	0.614474
TAG 48:3;0	TAG	TAG 51:3;0	TAG	0.614454
PC 14:0;0-18:1;0	PC	PC 18:0;0-18:1;0	PC	0.614393
TAG 49:2;0	TAG	TAG 52:3;0	TAG	0.614361
TAG 51:2;0	TAG	TAG 52:4;0	TAG	0.614152
DAG 18:2;0-18:2;0	DAG	TAG 56:8;0	TAG	0.614139
PC 18:2;0-20:4;0	PC	PE O- 16:1;0-20:4;0	PE O-	0.614136
LPE 16:0;0	LPE	LPE 18:1;0	LPE	0.613696
PC 17:0;0-18:2;0	PC	PE O- 18:1;0-18:2;0	PE O-	0.613621
PC 18:0;0-20:5;0	PC	TAG 58:8;0	TAG	0.613449
PI 16:0;0-18:1;0	PI	TAG 48:1;0	TAG	0.613191
CE 16:0;0	CE	PC 18:2;0-20:4;0	PC	0.613162
TAG 50:1;0	TAG	TAG 52:5;0	TAG	0.612634
TAG 46:0;0	TAG	TAG 49:2;0	TAG	0.612471
PE 18:0;0-18:2;0	PE	TAG 54:5;0	TAG	0.612415
CE 18:3;0	CE	PC 16:0;0-22:5;0	PC	0.612298
SM 34:2;2	SM	SM 36:1;2	SM	0.61211
PE 16:0;0-18:2;0	PE	PE 16:0;0-20:4;0	PE	0.612086
CE 17:1;0	CE	PC 18:0;0-18:1;0	PC	0.611936
PC 16:1;0-18:2;0	PC	PC 18:1;0-18:2;0	PC	0.611878
TAG 48:0;0	TAG	TAG 50:3;0	TAG	0.611789
PC 16:0;0-18:2;0	PC	ST 27:1;0	ST	0.611751
DAG 16:0;0-18:1;0	DAG	DAG 18:1;0-18:3;0	DAG	0.611738
SM 36:1;2	SM	SM 40:2;2	SM	0.611695
SM 40:2;2	SM	SM 42:2;2	SM	0.611686
PC 15:0;0-18:2;0	PC	PC O- 16:0;0-18:2;0	PC O-	0.611637
PC 15:0;0-18:1;0	PC	TAG 50:1;0	TAG	0.611512
TAG 54:4;0	TAG	TAG 56:8;0	TAG	0.61147
TAG 48:1;0	TAG	TAG 56:7;0	TAG	0.611123
CE 18:3;0	CE	PC 16:0;0-18:0;0	PC	0.611023
PC 18:2;0-20:1;0	PC	PI 18:1;0-18:1;0	PI	0.610938
SM 34:2;2	SM	SM 42:2;2	SM	0.610926
PC 16:0;0-18:3;0	PC	PI 16:0;0-18:1;0	PI	0.610568
PC 18:1;0-18:1;0	PC	PC O- 18:2;0-18:1;0	PC O-	0.610344
TAG 50:4;0	TAG	TAG 51:1;0	TAG	0.610272
DAG 18:1;0-18:1;0	DAG	PE 18:0;0-18:2;0	PE	0.610098
PC 17:0;0-18:2;0	PC	PC 18:2;0-20:4;0	PC	0.610077
SM 34:1;2	SM	SM 38:2;2	SM	0.610021
PC 15:0;0-18:2;0	PC	PC O- 16:1;0-18:2;0	PC O-	0.609961
PC O- 18:2;0-18:2;0	PC O-	PE O- 18:1;0-18:2;0	PE O-	0.609731
PC 17:0;0-20:3;0	PC	PC 18:1;0-20:3;0	PC	0.609615
CE 18:1;0	CE	PC 16:0;0-18:3;0	PC	0.609613
SM 36:1;2	SM	SM 38:2;2	SM	0.609595
DAG 16:0;0-18:2;0	DAG	TAG 51:1;0	TAG	0.609575
CE 24:2;0	CE	PC O- 16:1;0-18:2;0	PC O-	0.609387
TAG 52:3;0	TAG	TAG 58:8;0	TAG	0.608991
PC 18:0;0-18:3;0	PC	PI 18:0;0-18:1;0	PI	0.608989
LPE 18:1;0	LPE	PI 18:1;0-18:2;0	PI	0.608955
PC 14:0;0-18:1;0	PC	PC O- 16:0;0-16:1;0	PC O-	0.608751
PC 16:0;0-18:0;0	PC	PI 18:1;0-18:2;0	PI	0.608695
TAG 48:3;0	TAG	TAG 58:7;0	TAG	0.608672
PC 16:0;0-18:1;0	PC	PC O- 18:1;0-16:1;0	PC O-	0.608637
LPC 16:0;0	LPC	PC 16:0;0-18:0;0	PC	0.608567
PC 16:0;0-18:0;0	PC	PI 18:0;0-18:1;0	PI	0.608145
CE 16:0;0	CE	PC 17:1;0-18:1;0	PC	0.607907
DAG 16:1;0-18:1;0	DAG	TAG 54:7;0	TAG	0.607822
PE 18:0;0-18:2;0	PE	PE 18:0;0-20:4;0	PE	0.607819
PC 18:0;0-22:5;0	PC	PC 18:0;0-22:6;0	PC	0.607817
PC 18:0;0-20:4;0	PC	PI 18:0;0-20:4;0	PI	0.607747
PC 18:2;0-18:2;0	PC	PC 18:2;0-20:3;0	PC	0.607732
PC 16:0;0-16:1;0	PC	TAG 50:2;0	TAG	0.607647
TAG 52:2;0	TAG	TAG 52:6;0	TAG	0.607621
PC 16:0;0-22:5;0	PC	TAG 56:7;0	TAG	0.607404
CE 16:1;0	CE	DAG 16:1;0-18:1;0	DAG	0.607373
LPE 18:0;0	LPE	PC 18:0;0-18:3;0	PC	0.607212
PC 16:0;0-18:0;0	PC	SM 40:1;2	SM	0.607036
PC 16:0;0-22:6;0	PC	TAG 58:8;0	TAG	0.606972
DAG 18:1;0-18:3;0	DAG	TAG 53:2;0	TAG	0.6069
TAG 56:6;0	TAG	TAG 58:10;0	TAG	0.606846
LPC 18:1;0	LPC	LPE 16:0;0	LPE	0.606843
TAG 48:1;0	TAG	TAG 52:3;0	TAG	0.606573
PC 16:0;0-20:2;0	PC	PC O- 16:0;0-20:3;0	PC O-	0.60644
TAG 53:2;0	TAG	TAG 56:3;0	TAG	0.606363
PC 18:2;0-18:2;0	PC	PI 18:2;0-18:2;0	PI	0.606291
PC 17:1;0-18:1;0	PC	PC 17:1;0-18:2;0	PC	0.606215
CE 20:3;0	CE	SM 40:1;2	SM	0.60617
TAG 48:3;0	TAG	TAG 51:4;0	TAG	0.606127
PC 16:0;0-18:3;0	PC	PC 16:1;0-18:1;0	PC	0.606078
PC O- 18:2;0-16:0;0	PC O-	PE O- 18:1;0-18:2;0	PE O-	0.606071
PC 14:0;0-18:0;0	PC	PC 14:0;0-18:1;0	PC	0.605994
PC 18:0;0-20:5;0	PC	TAG 54:7;0	TAG	0.605988
PC 16:0;0-20:2;0	PC	PC O- 18:1;0-20:3;0	PC O-	0.605949
DAG 16:0;0-18:1;0	DAG	TAG 53:4;0	TAG	0.605668
PC 15:0;0-18:1;0	PC	PC 16:0;0-16:0;0	PC	0.605541
PC 18:0;0-22:6;0	PC	TAG 56:7;0	TAG	0.605489
DAG 18:1;0-18:3;0	DAG	TAG 52:2;0	TAG	0.605431
SM 36:1;2	SM	SM 42:2;2	SM	0.605332
TAG 53:2;0	TAG	TAG 54:6;0	TAG	0.605153
TAG 52:6;0	TAG	TAG 56:5;0	TAG	0.605045
PC 16:1;0-18:1;0	PC	PC 16:1;0-18:2;0	PC	0.605037
PC 15:0;0-18:2;0	PC	ST 27:1;0	ST	0.604988
PC 17:1;0-18:2;0	PC	PC 18:1;0-18:2;0	PC	0.604418
TAG 52:4;0	TAG	TAG 53:2;0	TAG	0.604404
CE 18:3;0	CE	Cer 42:1;2	Cer	0.604361
PC 18:0;0-18:3;0	PC	PC 18:0;0-22:5;0	PC	0.604339
PC O- 16:0;0-18:2;0	PC O-	PC O- 18:2;0-18:1;0	PC O-	0.604263
PC 16:0;0-18:3;0	PC	TAG 54:7;0	TAG	0.604214
PC 15:0;0-18:1;0	PC	TAG 49:2;0	TAG	0.604201
PE 18:0;0-18:2;0	PE	TAG 48:2;0	TAG	0.604096
PI 16:0;0-18:2;0	PI	PI 16:0;0-20:3;0	PI	0.604052
PC 15:0;0-18:1;0	PC	PC 16:0;0-22:5;0	PC	0.603915
CE 17:1;0	CE	PC 16:0;0-20:2;0	PC	0.603678
TAG 51:2;0	TAG	TAG 54:6;0	TAG	0.603668
PC 16:0;0-16:1;0	PC	PC 16:0;0-20:3;0	PC	0.60361
PC 16:0;0-20:2;0	PC	PC 18:0;0-22:5;0	PC	0.603498
PC 16:0;0-19:1;0	PC	TAG 53:2;0	TAG	0.603466
CE 18:0;0	CE	Cer 40:1;2	Cer	0.603445
CE 17:1;0	CE	PC O- 17:0;0-17:1;0	PC O-	0.603339
PE 18:0;0-18:2;0	PE	TAG 50:4;0	TAG	0.603308
PC 16:0;0-18:3;0	PC	PI 18:0;0-18:1;0	PI	0.603274
TAG 54:5;0	TAG	TAG 58:8;0	TAG	0.603259
PC 16:0;0-22:5;0	PC	PI 18:0;0-20:4;0	PI	0.603168
LPC 16:1;0	LPC	PC 18:0;0-18:1;0	PC	0.603099
PC 16:0;0-18:3;0	PC	TAG 50:3;0	TAG	0.602998
CE 17:1;0	CE	CE 20:3;0	CE	0.602875
Cer 40:1;2	Cer	PC 16:0;0-18:0;0	PC	0.602796
LPE 16:0;0	LPE	PC 16:0;0-16:0;0	PC	0.602786
TAG 50:3;0	TAG	TAG 54:4;0	TAG	0.602443
PC 16:0;0-22:5;0	PC	TAG 54:7;0	TAG	0.602438
PC 16:1;0-18:0;0	PC	TAG 50:2;0	TAG	0.602423
PE 18:0;0-18:2;0	PE	PE 18:1;0-18:1;0	PE	0.602137
PC O- 16:1;0-20:4;0	PC O-	PC O- 18:2;0-16:0;0	PC O-	0.602037
LPC 18:1;0	LPC	LPE 18:0;0	LPE	0.601873
PC 16:0;0-17:1;0	PC	PC 18:0;0-18:1;0	PC	0.601788
PC 18:0;0-22:6;0	PC	TAG 54:7;0	TAG	0.601751
PC 16:0;0-16:0;0	PC	PC O- 16:0;0-18:1;0	PC O-	0.601709
TAG 50:5;0	TAG	TAG 52:3;0	TAG	0.601686
TAG 51:4;0	TAG	TAG 56:4;0	TAG	0.60148
PC 16:0;0-20:1;0	PC	PC 16:1;0-18:0;0	PC	0.601402
CE 18:1;0	CE	PC 16:0;0-22:5;0	PC	0.601337
TAG 53:3;0	TAG	TAG 58:8;0	TAG	0.601334
PC 18:0;0-18:3;0	PC	TAG 56:7;0	TAG	0.601286
DAG 18:1;0-18:2;0	DAG	TAG 58:9;0	TAG	0.601173
PC 18:1;0-18:2;0	PC	PE 18:0;0-18:2;0	PE	0.601151
DAG 18:2;0-18:2;0	DAG	TAG 54:4;0	TAG	0.60115
PC 16:1;0-18:0;0	PC	PC 18:0;0-22:5;0	PC	0.601125
TAG 48:1;0	TAG	TAG 56:6;0	TAG	0.60107
PC 16:0;0-18:1;0	PC	PI 18:0;0-18:1;0	PI	0.600707
PC 16:0;0-20:5;0	PC	TAG 54:7;0	TAG	0.600681
PC 16:0;0-16:0;0	PC	PC O- 16:0;0-16:1;0	PC O-	0.60065
PE 18:0;0-18:2;0	PE	TAG 54:6;0	TAG	0.600596
PC 18:0;0-18:3;0	PC	TAG 58:7;0	TAG	0.59995
LPC 16:0;0	LPC	LPE 18:1;0	LPE	0.599858
LPE 18:1;0	LPE	PI 18:0;0-18:1;0	PI	0.599664
PE 18:0;0-20:4;0	PE	TAG 50:3;0	TAG	0.599627
PC 16:0;0-20:1;0	PC	PI 16:1;0-18:0;0	PI	0.599613
PC 16:1;0-18:1;0	PC	PC 18:1;0-18:3;0	PC	0.59958
PC 16:0;0-18:1;0	PC	PC 18:1;0-20:2;0	PC	0.599568
PC 18:0;0-22:6;0	PC	TAG 56:8;0	TAG	0.599513
CE 16:0;0	CE	CE 20:3;0	CE	0.599444
PC 16:0;0-16:0;0	PC	PC 17:1;0-18:2;0	PC	0.599365
TAG 52:4;0	TAG	TAG 58:9;0	TAG	0.599032
TAG 50:4;0	TAG	TAG 54:4;0	TAG	0.59897
TAG 50:5;0	TAG	TAG 51:2;0	TAG	0.598755
CE 16:1;0	CE	PC 18:0;0-20:3;0	PC	0.598736
PC O- 16:0;0-18:1;0	PC O-	SM 42:2;2	SM	0.598731
PC 16:0;0-20:2;0	PC	ST 27:1;0	ST	0.598683
PC 17:0;0-20:4;0	PC	PI 18:0;0-20:4;0	PI	0.59868
DAG 16:0;0-18:1;0	DAG	TAG 46:0;0	TAG	0.598657
LPC 18:2;0	LPC	PC O- 18:2;0-18:2;0	PC O-	0.598606
PC 18:1;0-20:3;0	PC	PI 18:0;0-20:3;0	PI	0.598574
PC 16:0;0-18:0;0	PC	ST 27:1;0	ST	0.59852
CE 20:3;0	CE	SM 38:1;2	SM	0.598497
LPE 18:1;0	LPE	PC 18:1;0-18:2;0	PC	0.598385
CE 18:1;0	CE	CE 24:2;0	CE	0.598165
PC 15:0;0-18:1;0	PC	TAG 51:2;0	TAG	0.598006
TAG 56:5;0	TAG	TAG 58:8;0	TAG	0.597771
CE 18:1;0	CE	SM 34:2;2	SM	0.597674
PE 18:0;0-18:2;0	PE	TAG 52:4;0	TAG	0.597657
PC O- 16:1;0-18:0;0	PC O-	PC O- 18:2;0-18:1;0	PC O-	0.597631
LPC 18:2;0	LPC	LPE 18:1;0	LPE	0.597225
PC 18:0;0-18:3;0	PC	TAG 50:5;0	TAG	0.597186
PC 15:0;0-18:1;0	PC	TAG 48:1;0	TAG	0.597159
CE 16:1;0	CE	PC 18:0;0-22:5;0	PC	0.597125
PC 18:1;0-18:2;0	PC	PI 18:0;0-18:1;0	PI	0.5969
LPE 18:1;0	LPE	TAG 56:3;0	TAG	0.596775
PC 17:1;0-18:2;0	PC	PI 16:0;0-18:1;0	PI	0.596686
PC 18:0;0-18:2;0	PC	PI 16:0;0-18:2;0	PI	0.596665
PE 18:0;0-18:2;0	PE	TAG 48:0;0	TAG	0.596581
PC 16:0;0-19:1;0	PC	TAG 49:2;0	TAG	0.596561
PC 16:0;0-18:1;0	PC	PC 18:0;0-22:5;0	PC	0.59637
LPC 18:1;0	LPC	PC 17:1;0-18:1;0	PC	0.596366
SM 34:2;2	SM	ST 27:1;0	ST	0.596341
DAG 16:0;0-18:1;0	DAG	TAG 58:8;0	TAG	0.596098
DAG 18:2;0-18:2;0	DAG	TAG 54:7;0	TAG	0.595881
CE 18:1;0	CE	PC 16:0;0-19:1;0	PC	0.595805
PC 18:0;0-20:3;0	PC	PI 18:0;0-20:3;0	PI	0.595747
PC 16:0;0-18:3;0	PC	TAG 50:5;0	TAG	0.595682
PC 16:0;0-16:0;0	PC	PC 18:1;0-18:1;0	PC	0.59568
PC 14:0;0-18:1;0	PC	TAG 48:1;0	TAG	0.595541
SM 32:1;2	SM	SM 34:1;2	SM	0.595538
PC 16:0;0-18:2;0	PC	PE O- 18:1;0-18:2;0	PE O-	0.59551
TAG 56:3;0	TAG	TAG 58:8;0	TAG	0.59534
LPE 18:1;0	LPE	PC O- 16:1;0-18:1;0	PC O-	0.595336
PC O- 16:0;0-18:1;0	PC O-	PC O- 16:1;0-18:0;0	PC O-	0.595107
PC 16:0;0-18:1;0	PC	PC 18:0;0-18:3;0	PC	0.595073
PC 16:0;0-20:2;0	PC	PC 16:0;0-22:5;0	PC	0.594832
CE 22:6;0	CE	PC 16:0;0-22:5;0	PC	0.594801
PC 16:0;0-18:2;0	PC	PE 16:0;0-18:2;0	PE	0.59472
SM 38:1;2	SM	ST 27:1;0	ST	0.594718
PC 16:0;0-19:1;0	PC	PC 16:0;0-20:2;0	PC	0.59449
CE 16:0;0	CE	LPC 16:0;0	LPC	0.594368
TAG 49:2;0	TAG	TAG 56:6;0	TAG	0.594176
CE 22:6;0	CE	SM 42:2;2	SM	0.593985
DAG 16:0;0-18:1;0	DAG	TAG 52:4;0	TAG	0.593922
PE 18:1;0-18:1;0	PE	TAG 52:2;0	TAG	0.593863
PC 16:0;0-16:1;0	PC	PC 16:0;0-20:1;0	PC	0.593807
CE 22:6;0	CE	PC 18:0;0-20:5;0	PC	0.593671
TAG 51:2;0	TAG	TAG 54:7;0	TAG	0.593588
PC 18:0;0-18:1;0	PC	TAG 50:2;0	TAG	0.593498
PC 16:0;0-18:1;0	PC	PC 18:1;0-18:1;0	PC	0.593489
PC 18:1;0-20:2;0	PC	PI 18:0;0-20:3;0	PI	0.593454
TAG 49:2;0	TAG	TAG 52:5;0	TAG	0.593396
TAG 50:5;0	TAG	TAG 54:5;0	TAG	0.593372
PC 14:0;0-18:1;0	PC	PC 16:0;0-20:2;0	PC	0.593126
PC 15:0;0-18:2;0	PC	PI 16:0;0-18:2;0	PI	0.593001
PE O- 18:1;0-18:2;0	PE O-	PE O- 18:2;0-18:1;0	PE O-	0.59298
CE 20:4;0	CE	PC O- 16:1;0-20:4;0	PC O-	0.592929
TAG 51:1;0	TAG	TAG 56:4;0	TAG	0.592811
PC 18:0;0-18:2;0	PC	SM 40:2;2	SM	0.592551
TAG 53:4;0	TAG	TAG 58:8;0	TAG	0.592387
DAG 18:2;0-18:2;0	DAG	TAG 51:3;0	TAG	0.592236
PE 18:0;0-18:2;0	PE	TAG 53:3;0	TAG	0.592232
PC 18:0;0-20:2;0	PC	PC 18:0;0-20:3;0	PC	0.59194
DAG 16:0;0-18:1;0	DAG	PC 16:0;0-18:1;0	PC	0.5918
PC O- 16:1;0-18:2;0	PC O-	PC O- 16:1;0-20:4;0	PC O-	0.591583
TAG 49:1;0	TAG	TAG 50:4;0	TAG	0.591578
CE 18:1;0	CE	PC O- 16:0;0-16:1;0	PC O-	0.591499
CE 20:3;0	CE	PC O- 16:1;0-20:3;0	PC O-	0.591462
DAG 16:1;0-18:1;0	DAG	TAG 52:5;0	TAG	0.591431
TAG 46:0;0	TAG	TAG 50:2;0	TAG	0.591378
TAG 48:1;0	TAG	TAG 54:6;0	TAG	0.591283
PC 16:0;0-20:4;0	PC	PC 16:0;0-22:5;0	PC	0.591199
TAG 49:1;0	TAG	TAG 51:4;0	TAG	0.5911
PC O- 18:1;0-18:2;0	PC O-	PI 18:1;0-18:2;0	PI	0.591073
PI 16:0;0-18:1;0	PI	TAG 50:1;0	TAG	0.591056
PC 16:1;0-18:2;0	PC	PC 18:0;0-18:2;0	PC	0.59083
PC O- 16:0;0-18:2;0	PC O-	PI 18:1;0-18:2;0	PI	0.590707
PC 16:0;0-17:1;0	PC	PC 16:1;0-18:0;0	PC	0.590551
DAG 18:1;0-18:3;0	DAG	TAG 50:1;0	TAG	0.59031
CE 14:0;0	CE	Cer 40:1;2	Cer	0.590278
Cer 42:1;2	Cer	PC 17:1;0-18:2;0	PC	0.590196
TAG 50:5;0	TAG	TAG 56:8;0	TAG	0.590195
LPE 18:1;0	LPE	PC 17:1;0-18:1;0	PC	0.590064
TAG 48:2;0	TAG	TAG 56:4;0	TAG	0.590023
LPC 18:0;0	LPC	PC 18:1;0-18:2;0	PC	0.589718
LPE 16:0;0	LPE	PC 18:0;0-18:3;0	PC	0.589687
DAG 16:0;0-18:1;0	DAG	TAG 52:5;0	TAG	0.58965
PC 17:0;0-18:2;0	PC	PC O- 18:2;0-18:2;0	PC O-	0.589592
CE 18:3;0	CE	PI 16:0;0-20:3;0	PI	0.589413
CE 18:3;0	CE	PC 17:0;0-20:3;0	PC	0.589282
PC 16:0;0-20:2;0	PC	PI 16:1;0-18:0;0	PI	0.589111
PC 17:1;0-18:2;0	PC	PC 18:2;0-18:2;0	PC	0.589109
DAG 18:1;0-18:1;0	DAG	TAG 54:7;0	TAG	0.589102
CE 14:0;0	CE	Cer 42:1;2	Cer	0.589083
PC 16:1;0-18:2;0	PC	PC 18:2;0-20:4;0	PC	0.588822
DAG 16:0;0-18:2;0	DAG	TAG 49:1;0	TAG	0.588744
PC O- 18:2;0-18:2;0	PC O-	PE O- 18:2;0-20:4;0	PE O-	0.588652
PC O- 18:1;0-16:0;0	PC O-	PC O- 18:1;0-20:4;0	PC O-	0.588384
Cer 40:1;2	Cer	SM 38:1;2	SM	0.588371
PC 16:1;0-18:2;0	PC	PC 17:0;0-20:3;0	PC	0.588338
PC 16:1;0-18:1;0	PC	PI 18:0;0-20:3;0	PI	0.587996
CE 18:3;0	CE	SM 40:1;2	SM	0.587961
PE 18:0;0-18:2;0	PE	TAG 51:3;0	TAG	0.587914
CE 14:0;0	CE	PC 16:0;0-22:5;0	PC	0.587908
CE 20:3;0	CE	PI 16:0;0-20:3;0	PI	0.587873
TAG 51:4;0	TAG	TAG 56:8;0	TAG	0.587743
PC 16:0;0-22:5;0	PC	PC 18:0;0-18:1;0	PC	0.587648
CE 14:0;0	CE	SM 32:1;2	SM	0.587584
TAG 48:3;0	TAG	TAG 51:2;0	TAG	0.587469
CE 24:2;0	CE	PI 18:1;0-18:1;0	PI	0.58741
PC 16:0;0-20:3;0	PC	PC 16:1;0-18:0;0	PC	0.587345
PC O- 16:0;0-18:2;0	PC O-	PC O- 16:1;0-20:4;0	PC O-	0.587053
CE 18:1;0	CE	PC 17:1;0-18:2;0	PC	0.587048
LPC 18:2;0	LPC	PC O- 18:2;0-16:0;0	PC O-	0.586961
TAG 51:2;0	TAG	TAG 54:5;0	TAG	0.586908
SM 34:2;2	SM	SM 40:1;2	SM	0.586898
PC 16:0;0-20:2;0	PC	PC 18:2;0-20:4;0	PC	0.586893
TAG 52:6;0	TAG	TAG 53:2;0	TAG	0.58689
LPC 18:0;0	LPC	PC O- 16:2;0-18:0;0	PC O-	0.586877
CE 24:2;0	CE	SM 34:1;2	SM	0.586857
DAG 16:1;0-18:1;0	DAG	PE 18:0;0-18:2;0	PE	0.586715
PC 16:0;0-20:2;0	PC	PC 18:1;0-20:2;0	PC	0.586576
DAG 16:1;0-18:1;0	DAG	PC 16:0;0-20:1;0	PC	0.586426
PC 18:0;0-20:3;0	PC	PC 18:2;0-20:3;0	PC	0.586385
PC 16:0;0-20:3;0	PC	PC 18:2;0-20:3;0	PC	0.586256
TAG 51:4;0	TAG	TAG 56:5;0	TAG	0.586102
LPE 18:0;0	LPE	PC 16:0;0-18:0;0	PC	0.586078
PC 16:0;0-18:3;0	PC	PC 18:0;0-20:2;0	PC	0.586075
CE 18:1;0	CE	PC 18:0;0-18:3;0	PC	0.585992
CE 14:0;0	CE	TAG 48:1;0	TAG	0.58591
PC 16:0;0-16:0;0	PC	PC 18:0;0-18:2;0	PC	0.585837
PE 16:0;0-18:2;0	PE	TAG 50:1;0	TAG	0.58572
PE 18:0;0-18:2;0	PE	TAG 52:5;0	TAG	0.585687
CE 16:1;0	CE	PC 16:0;0-20:1;0	PC	0.585654
PC 17:1;0-18:2;0	PC	PC 18:2;0-20:3;0	PC	0.585648
PC 18:2;0-18:2;0	PC	PC 18:2;0-20:1;0	PC	0.585552
PC 16:0;0-16:1;0	PC	TAG 48:1;0	TAG	0.585498
PC O- 16:1;0-20:3;0	PC O-	PC O- 18:1;0-20:4;0	PC O-	0.585457
CE 16:0;0	CE	Cer 40:1;2	Cer	0.585429
PC O- 18:0;0-20:4;0	PC O-	PC O- 18:1;0-20:4;0	PC O-	0.585414
Cer 42:1;2	Cer	SM 38:1;2	SM	0.585362
DAG 18:1;0-18:3;0	DAG	TAG 51:2;0	TAG	0.585285
PC 15:0;0-18:1;0	PC	PC 18:0;0-22:5;0	PC	0.585008
PC 17:0;0-18:2;0	PC	SM 40:2;2	SM	0.585002
PC 18:1;0-18:2;0	PC	PC O- 16:1;0-18:2;0	PC O-	0.584983
PC O- 18:1;0-20:4;0	PC O-	PC O- 18:2;0-16:0;0	PC O-	0.584895
PC 18:0;0-22:5;0	PC	PI 18:0;0-20:4;0	PI	0.584696
PE 18:0;0-20:4;0	PE	TAG 50:2;0	TAG	0.584675
PC 16:0;0-19:1;0	PC	PC 17:1;0-18:1;0	PC	0.584645
PC 16:0;0-19:1;0	PC	PC 16:0;0-22:5;0	PC	0.584429
PE 16:0;0-20:4;0	PE	PE 18:0;0-18:2;0	PE	0.584243
CE 17:0;0	CE	PC 17:0;0-18:2;0	PC	0.584179
CE 16:1;0	CE	PC O- 18:1;0-16:1;0	PC O-	0.584115
PC 16:0;0-20:2;0	PC	PI 16:0;0-20:3;0	PI	0.584064
TAG 48:1;0	TAG	TAG 53:3;0	TAG	0.583987
DAG 16:0;0-18:1;0	DAG	TAG 48:3;0	TAG	0.58363
PC 16:0;0-20:2;0	PC	SM 40:1;2	SM	0.583615
PC 15:0;0-18:2;0	PC	PC O- 18:2;0-18:2;0	PC O-	0.583564
PC 16:0;0-16:0;0	PC	PC 16:0;0-22:6;0	PC	0.583115
TAG 50:2;0	TAG	TAG 51:4;0	TAG	0.582934
PC 16:0;0-20:4;0	PC	PE 18:0;0-20:4;0	PE	0.582787
PC 14:0;0-18:1;0	PC	PC 16:0;0-19:1;0	PC	0.582434
PC 16:0;0-20:4;0	PC	PC O- 16:0;0-20:4;0	PC O-	0.582329
DAG 18:2;0-18:2;0	DAG	TAG 50:3;0	TAG	0.582229
TAG 50:1;0	TAG	TAG 54:4;0	TAG	0.582226
CE 24:2;0	CE	PC 17:1;0-18:2;0	PC	0.582218
PC 16:0;0-19:1;0	PC	TAG 49:1;0	TAG	0.582113
CE 18:1;0	CE	CE 20:3;0	CE	0.582009
DAG 16:1;0-18:1;0	DAG	PC 16:0;0-22:5;0	PC	0.581898
PC 16:0;0-18:1;0	PC	PC 18:0;0-20:2;0	PC	0.581806
CE 17:1;0	CE	PC 18:0;0-22:5;0	PC	0.581769
CE 18:1;0	CE	PC O- 16:0;0-18:1;0	PC O-	0.581747
LPE 18:1;0	LPE	PC O- 16:2;0-18:0;0	PC O-	0.581722
PC 16:0;0-20:2;0	PC	PC O- 16:1;0-20:3;0	PC O-	0.581565
PC 16:0;0-20:2;0	PC	PC O- 16:0;0-16:1;0	PC O-	0.581491
PC 15:0;0-18:1;0	PC	TAG 51:1;0	TAG	0.58149
PC O- 16:2;0-18:1;0	PC O-	PE 18:1;0-18:2;0	PE	0.581452
CE 14:0;0	CE	PC 15:0;0-18:1;0	PC	0.581421
CE 20:4;0	CE	PC 16:1;0-20:4;0	PC	0.581404
PI 18:1;0-18:1;0	PI	PI 18:1;0-20:4;0	PI	0.58139
CE 16:0;0	CE	PC 17:1;0-18:2;0	PC	0.581238
TAG 52:5;0	TAG	TAG 58:8;0	TAG	0.581172
PC 15:0;0-18:1;0	PC	PI 16:1;0-18:0;0	PI	0.581143
CE 20:4;0	CE	PC 18:1;0-20:4;0	PC	0.581043
SM 32:1;2	SM	SM 34:2;2	SM	0.581034
PC 16:0;0-18:3;0	PC	TAG 50:4;0	TAG	0.580939
PI 16:0;0-18:1;0	PI	TAG 48:2;0	TAG	0.580932
PC 18:1;0-18:1;0	PC	PC O- 18:1;0-16:0;0	PC O-	0.580891
PC 16:0;0-20:2;0	PC	PE 16:0;0-18:2;0	PE	0.580836
PC 16:0;0-22:6;0	PC	TAG 54:7;0	TAG	0.580533
PE 18:0;0-18:2;0	PE	TAG 51:2;0	TAG	0.580475
PC 16:1;0-18:1;0	PC	PI 16:1;0-18:0;0	PI	0.580434
PC 18:0;0-18:2;0	PC	SM 40:1;2	SM	0.580431
PC 17:1;0-18:2;0	PC	PC O- 18:2;0-16:0;0	PC O-	0.580352
PC O- 18:2;0-16:0;0	PC O-	PI 18:1;0-18:2;0	PI	0.580199
DAG 18:1;0-18:3;0	DAG	TAG 58:9;0	TAG	0.58015
CE 14:0;0	CE	PC 16:0;0-20:3;0	PC	0.58012
LPC 16:0;0	LPC	PC O- 16:0;0-16:0;0	PC O-	0.579651
PC 18:0;0-18:1;0	PC	PI 16:1;0-18:0;0	PI	0.579505
PC 16:0;0-18:1;0	PC	TAG 52:2;0	TAG	0.579487
LPC 18:0;0	LPC	PC O- 16:0;0-16:0;0	PC O-	0.579326
PC 16:0;0-16:0;0	PC	PC 16:1;0-18:1;0	PC	0.579312
PC 16:0;0-18:1;0	PC	PC 17:1;0-18:2;0	PC	0.579264
PC 14:0;0-18:1;0	PC	PC O- 17:0;0-15:0;0	PC O-	0.579225
PC 18:2;0-20:3;0	PC	PI 18:0;0-20:3;0	PI	0.579151
PC 18:0;0-18:1;0	PC	PC O- 17:0;0-17:1;0	PC O-	0.578972
PC 14:0;0-18:1;0	PC	PC 16:0;0-20:3;0	PC	0.578967
PC O- 16:0;0-18:1;0	PC O-	PC O- 18:1;0-20:4;0	PC O-	0.578967
PC 16:0;0-18:3;0	PC	PC 16:0;0-19:1;0	PC	0.578962
CE 16:0;0	CE	PC 16:0;0-18:3;0	PC	0.578865
Cer 40:1;2	Cer	SM 32:1;2	SM	0.578847
PC 16:0;0-16:0;0	PC	PC O- 16:0;0-16:0;0	PC O-	0.578811
TAG 52:3;0	TAG	TAG 56:3;0	TAG	0.578795
TAG 48:1;0	TAG	TAG 52:5;0	TAG	0.578768
CE 14:0;0	CE	PC 16:0;0-16:1;0	PC	0.578599
CE 18:2;0	CE	PC 17:1;0-18:2;0	PC	0.578467
PC 18:2;0-18:2;0	PC	PI 18:1;0-18:1;0	PI	0.578423
PC 17:0;0-20:3;0	PC	PC 17:1;0-18:2;0	PC	0.578337
CE 17:1;0	CE	PC 16:1;0-18:0;0	PC	0.578285
TAG 54:3;0	TAG	TAG 54:5;0	TAG	0.578111
PC 16:0;0-18:0;0	PC	SM 34:1;2	SM	0.577809
LPC 18:1;0	LPC	LPE 18:2;0	LPE	0.577676
TAG 50:1;0	TAG	TAG 53:4;0	TAG	0.577519
PC 16:0;0-19:1;0	PC	PC O- 16:0;0-16:0;0	PC O-	0.577044
PC 16:0;0-19:1;0	PC	TAG 51:2;0	TAG	0.576928
PC 18:1;0-18:3;0	PC	PI 18:0;0-18:1;0	PI	0.576878
PC 15:0;0-18:1;0	PC	PE 16:0;0-20:4;0	PE	0.576837
TAG 50:2;0	TAG	TAG 56:8;0	TAG	0.57674
PC O- 16:0;0-18:1;0	PC O-	PI 18:1;0-18:1;0	PI	0.576728
CE 18:2;0	CE	SM 38:2;2	SM	0.576409
CE 17:1;0	CE	SM 32:1;2	SM	0.576286
PC O- 18:2;0-20:4;0	PC O-	PE O- 18:2;0-20:4;0	PE O-	0.576252
TAG 52:2;0	TAG	TAG 56:8;0	TAG	0.576033
TAG 50:1;0	TAG	TAG 54:5;0	TAG	0.575927
DAG 16:1;0-18:1;0	DAG	TAG 48:3;0	TAG	0.575921
PE 18:0;0-18:2;0	PE	TAG 53:2;0	TAG	0.575857
LPE 16:0;0	LPE	PC 17:1;0-18:1;0	PC	0.575832
PE O- 18:1;0-18:2;0	PE O-	PE O- 18:1;0-20:4;0	PE O-	0.575794
CE 17:1;0	CE	TAG 49:2;0	TAG	0.575787
PC 18:1;0-18:2;0	PC	PE O- 18:1;0-18:2;0	PE O-	0.575745
PC 16:0;0-18:0;0	PC	SM 40:2;2	SM	0.575734
CE 17:1;0	CE	PC 18:0;0-20:3;0	PC	0.575407
PC 18:2;0-20:3;0	PC	PC O- 16:1;0-20:3;0	PC O-	0.575401
PI 18:0;0-20:4;0	PI	PI 18:1;0-20:4;0	PI	0.57509
CE 24:2;0	CE	SM 34:2;2	SM	0.575029
PC 17:1;0-18:1;0	PC	PI 16:1;0-18:0;0	PI	0.574967
PC 18:0;0-18:1;0	PC	PI 16:0;0-20:4;0	PI	0.574884
CE 16:0;0	CE	SM 36:1;2	SM	0.574784
PC 16:0;0-17:1;0	PC	PC 16:0;0-20:1;0	PC	0.574704
PC 16:0;0-20:2;0	PC	PI 18:0;0-18:2;0	PI	0.574685
PC 18:0;0-18:1;0	PC	TAG 50:1;0	TAG	0.574666
PC 18:0;0-18:1;0	PC	PC 18:1;0-20:2;0	PC	0.574566
PI 16:0;0-18:1;0	PI	PI 18:1;0-18:1;0	PI	0.574559
Cer 40:1;2	Cer	PC 16:0;0-18:2;0	PC	0.574496
TAG 49:1;0	TAG	TAG 52:2;0	TAG	0.574283
CE 18:0;0	CE	Cer 42:1;2	Cer	0.574246
TAG 48:2;0	TAG	TAG 53:3;0	TAG	0.574094
PC 16:0;0-20:3;0	PC	PC O- 18:1;0-20:3;0	PC O-	0.574027
PC 16:0;0-20:5;0	PC	TAG 52:6;0	TAG	0.573976
PC 16:0;0-22:5;0	PC	TAG 48:1;0	TAG	0.573942
PC 14:0;0-18:1;0	PC	TAG 50:5;0	TAG	0.573916
PC 18:0;0-18:2;0	PC	PE O- 18:2;0-20:4;0	PE O-	0.5739
TAG 54:4;0	TAG	TAG 58:9;0	TAG	0.573898
PC 15:0;0-18:1;0	PC	TAG 49:1;0	TAG	0.573628
PC 16:0;0-18:0;0	PC	PC 16:0;0-19:1;0	PC	0.573554
PC 14:0;0-18:1;0	PC	TAG 48:2;0	TAG	0.573534
PC 18:0;0-20:4;0	PC	PE 18:0;0-20:4;0	PE	0.573518
CE 16:0;0	CE	PC O- 16:1;0-20:4;0	PC O-	0.573471
DAG 18:1;0-18:1;0	DAG	TAG 52:4;0	TAG	0.573461
PC 17:1;0-18:2;0	PC	PC 18:2;0-20:4;0	PC	0.573359
TAG 46:2;0	TAG	TAG 48:0;0	TAG	0.573312
TAG 53:2;0	TAG	TAG 54:7;0	TAG	0.57331
CE 17:1;0	CE	TAG 49:1;0	TAG	0.573282
CE 17:1;0	CE	PC O- 17:0;0-15:0;0	PC O-	0.573228
PC 15:0;0-18:2;0	PC	PC 16:0;0-18:3;0	PC	0.573003
LPC 18:0;0	LPC	PC O- 18:0;0-14:0;0	PC O-	0.57284
Cer 40:1;2	Cer	PC 15:0;0-18:2;0	PC	0.572709
PC 18:2;0-20:3;0	PC	PC O- 18:1;0-20:3;0	PC O-	0.572622
PC 16:0;0-18:2;0	PC	PC 17:1;0-18:1;0	PC	0.572572
PC 16:0;0-18:2;0	PC	SM 40:2;2	SM	0.572401
PC 15:0;0-18:1;0	PC	PC 18:1;0-20:2;0	PC	0.572398
PC 18:0;0-18:2;0	PC	PC 18:2;0-20:1;0	PC	0.572185
PC O- 16:0;0-18:2;0	PC O-	PE O- 18:1;0-20:4;0	PE O-	0.572142
TAG 48:2;0	TAG	TAG 51:4;0	TAG	0.57211
PE 18:1;0-18:2;0	PE	TAG 54:5;0	TAG	0.572052
LPC 18:0;0	LPC	PI 18:1;0-18:2;0	PI	0.571996
PC 18:0;0-18:3;0	PC	TAG 48:2;0	TAG	0.571776
PC 16:0;0-20:2;0	PC	PC 18:1;0-20:3;0	PC	0.571765
PC 15:0;0-18:1;0	PC	PC 18:0;0-20:3;0	PC	0.571739
PC 17:0;0-18:2;0	PC	PC O- 16:1;0-18:2;0	PC O-	0.571567
CE 16:1;0	CE	TAG 50:2;0	TAG	0.571496
PC 17:0;0-20:4;0	PC	PE 18:0;0-20:4;0	PE	0.571423
CE 20:5;0	CE	TAG 58:8;0	TAG	0.571407
PC O- 18:1;0-18:2;0	PC O-	PI 18:2;0-18:2;0	PI	0.571252
DAG 18:2;0-18:2;0	DAG	TAG 56:4;0	TAG	0.571224
PC 16:0;0-16:1;0	PC	PC 16:0;0-20:2;0	PC	0.571221
PC 16:0;0-20:1;0	PC	PC 18:1;0-18:3;0	PC	0.571181
PC 18:1;0-20:4;0	PC	PI 18:0;0-20:4;0	PI	0.571029
CE 18:3;0	CE	PC 17:1;0-18:2;0	PC	0.570903
CE 24:2;0	CE	Cer 42:1;2	Cer	0.570813
PC 18:1;0-18:2;0	PC	PC O- 18:1;0-16:0;0	PC O-	0.570793
DAG 18:1;0-18:3;0	DAG	TAG 58:10;0	TAG	0.570686
CE 16:0;0	CE	PC 16:0;0-18:1;0	PC	0.570686
PC 18:0;0-18:1;0	PC	TAG 48:1;0	TAG	0.570657
PC 16:0;0-20:3;0	PC	PC 16:0;0-22:4;0	PC	0.570597
PC O- 16:0;0-18:2;0	PC O-	PC O- 18:1;0-20:4;0	PC O-	0.570568
PC O- 16:0;0-18:1;0	PC O-	SM 34:1;2	SM	0.570566
TAG 49:2;0	TAG	TAG 56:4;0	TAG	0.570519
PE 18:0;0-18:2;0	PE	PI 16:0;0-18:2;0	PI	0.57027
CE 24:2;0	CE	PC 17:0;0-18:2;0	PC	0.570222
PC 18:0;0-20:2;0	PC	PI 16:0;0-20:3;0	PI	0.569923
PC 18:0;0-20:2;0	PC	PC 18:2;0-20:3;0	PC	0.569818
DAG 18:1;0-18:2;0	DAG	TAG 54:3;0	TAG	0.569814
LPE 18:0;0	LPE	PC O- 16:2;0-18:0;0	PC O-	0.569807
PE 18:0;0-18:2;0	PE	TAG 56:3;0	TAG	0.569724
PC O- 16:0;0-18:2;0	PC O-	PC O- 16:2;0-18:0;0	PC O-	0.569645
CE 18:0;0	CE	PC 16:0;0-18:0;0	PC	0.569611
PC 16:0;0-18:0;0	PC	PC 18:0;0-18:1;0	PC	0.569373
TAG 50:1;0	TAG	TAG 52:4;0	TAG	0.569325
LPE 18:1;0	LPE	PC O- 16:2;0-18:1;0	PC O-	0.569253
TAG 48:3;0	TAG	TAG 49:1;0	TAG	0.5692
PC 16:1;0-18:0;0	PC	PI 16:0;0-20:4;0	PI	0.569198
CE 18:3;0	CE	Cer 40:1;2	Cer	0.569165
PI 18:1;0-18:1;0	PI	TAG 56:3;0	TAG	0.56896
PC 16:0;0-19:1;0	PC	PC 16:1;0-18:1;0	PC	0.568875
TAG 53:4;0	TAG	TAG 58:10;0	TAG	0.568853
PC 16:0;0-18:0;0	PC	PC O- 16:1;0-20:3;0	PC O-	0.568563
PC 16:0;0-19:1;0	PC	PC 18:0;0-22:5;0	PC	0.568487
PC 16:0;0-19:1;0	PC	TAG 50:1;0	TAG	0.568402
PE 18:1;0-18:1;0	PE	PI 18:1;0-18:2;0	PI	0.568319
PC O- 18:2;0-20:4;0	PC O-	PE O- 18:1;0-20:4;0	PE O-	0.56823
DAG 16:1;0-18:1;0	DAG	TAG 53:4;0	TAG	0.568168
LPC 18:1;0	LPC	PC 18:0;0-18:1;0	PC	0.568043
PC 18:0;0-22:6;0	PC	TAG 58:8;0	TAG	0.567873
CE 16:0;0	CE	PC O- 16:0;0-16:0;0	PC O-	0.567793
PC O- 16:0;0-16:0;0	PC O-	PC O- 18:0;0-14:0;0	PC O-	0.567604
PC 16:1;0-18:0;0	PC	PI 16:0;0-20:3;0	PI	0.567525
PC O- 16:2;0-18:1;0	PC O-	PE 18:1;0-18:1;0	PE	0.567189
PC 16:0;0-16:0;0	PC	TAG 50:1;0	TAG	0.567135
CE 18:1;0	CE	PC 16:0;0-17:1;0	PC	0.567103
CE 18:1;0	CE	PI 16:1;0-18:0;0	PI	0.566991
DAG 16:0;0-18:1;0	DAG	PE 18:1;0-18:1;0	PE	0.566968
PC 16:0;0-18:1;0	PC	PC 18:1;0-20:3;0	PC	0.566888
DAG 16:0;0-18:1;0	DAG	PC 15:0;0-18:1;0	PC	0.566886
PC 16:0;0-20:3;0	PC	PE 16:0;0-20:4;0	PE	0.566738
CE 17:1;0	CE	PC 16:0;0-20:3;0	PC	0.5664
CE 17:1;0	CE	PC 16:0;0-18:3;0	PC	0.566386
DAG 16:0;0-18:1;0	DAG	TAG 56:8;0	TAG	0.566159
PC 16:0;0-18:1;0	PC	TAG 48:2;0	TAG	0.565992
TAG 50:2;0	TAG	TAG 54:4;0	TAG	0.56599
CE 14:0;0	CE	CE 18:1;0	CE	0.565804
LPE 18:0;0	LPE	PE 18:0;0-18:2;0	PE	0.565782
PC 15:0;0-18:2;0	PC	PE O- 18:1;0-18:2;0	PE O-	0.565676
CE 18:2;0	CE	PC 16:0;0-20:2;0	PC	0.565532
PC 16:0;0-18:0;0	PC	PC 16:0;0-18:1;0	PC	0.565424
CE 24:2;0	CE	PI 18:0;0-18:1;0	PI	0.56471
PC O- 18:2;0-18:2;0	PC O-	PC O- 18:2;0-20:4;0	PC O-	0.564522
TAG 48:0;0	TAG	TAG 53:2;0	TAG	0.564167
CE 18:2;0	CE	LPC 18:0;0	LPC	0.564139
PC 16:0;0-22:6;0	PC	PC 18:0;0-18:3;0	PC	0.564039
DAG 18:1;0-18:1;0	DAG	TAG 52:5;0	TAG	0.563947
PC 18:0;0-20:4;0	PC	PC O- 16:0;0-20:4;0	PC O-	0.563942
PC 18:0;0-22:6;0	PC	TAG 58:7;0	TAG	0.563916
TAG 53:2;0	TAG	TAG 54:3;0	TAG	0.563913
PC 16:0;0-22:5;0	PC	PC 17:1;0-18:1;0	PC	0.563827
PC 16:1;0-18:0;0	PC	TAG 48:1;0	TAG	0.563803
PC 18:0;0-20:5;0	PC	TAG 56:8;0	TAG	0.563599
DAG 18:1;0-18:1;0	DAG	TAG 56:8;0	TAG	0.563478
PC 17:0;0-20:3;0	PC	PC 18:0;0-18:2;0	PC	0.563468
PC 16:0;0-18:3;0	PC	PC 18:1;0-18:3;0	PC	0.563186
PC O- 16:1;0-16:0;0	PC O-	PC O- 16:1;0-18:1;0	PC O-	0.563103
PE 18:1;0-18:1;0	PE	PI 18:0;0-18:1;0	PI	0.562997
PC 16:0;0-18:2;0	PC	PI 18:1;0-18:2;0	PI	0.562942
LPC 16:0;0	LPC	LPC 18:2;0	LPC	0.562903
TAG 52:3;0	TAG	TAG 58:9;0	TAG	0.56287
CE 18:1;0	CE	SM 40:1;2	SM	0.562838
SM 36:1;2	SM	ST 27:1;0	ST	0.5628
CE 20:3;0	CE	PC 16:1;0-20:3;0	PC	0.562652
TAG 56:3;0	TAG	TAG 56:6;0	TAG	0.562421
Cer 42:1;2	Cer	PC 18:0;0-18:2;0	PC	0.562346
CE 17:1;0	CE	TAG 51:1;0	TAG	0.562323
PC 15:0;0-18:2;0	PC	PC 17:0;0-20:3;0	PC	0.562289
LPC 18:1;0	LPC	PC O- 16:0;0-18:1;0	PC O-	0.562279
DAG 16:1;0-18:1;0	DAG	PC 16:0;0-20:3;0	PC	0.562246
PC 16:1;0-18:2;0	PC	PC 17:0;0-18:2;0	PC	0.562201
PC 16:0;0-16:0;0	PC	PC 16:0;0-19:1;0	PC	0.56206
Cer 40:1;2	Cer	PC 16:0;0-20:2;0	PC	0.561974
PC 15:0;0-18:1;0	PC	ST 27:1;0	ST	0.561942
PC 16:0;0-18:0;0	PC	PC O- 16:0;0-16:0;0	PC O-	0.561895
PC 16:0;0-20:1;0	PC	PC 18:1;0-20:2;0	PC	0.561683
DAG 16:1;0-18:1;0	DAG	PI 16:0;0-18:1;0	PI	0.561563
CE 14:0;0	CE	PC O- 17:0;0-15:0;0	PC O-	0.561444
PC O- 18:1;0-20:4;0	PC O-	PE O- 16:1;0-20:4;0	PE O-	0.56129
PC 16:0;0-18:0;0	PC	PI 18:0;0-20:4;0	PI	0.561272
PC O- 16:0;0-22:4;0	PC O-	PC O- 18:0;0-20:4;0	PC O-	0.561079
PC 18:2;0-20:1;0	PC	PC O- 16:1;0-18:1;0	PC O-	0.561063
PC O- 16:2;0-18:0;0	PC O-	PC O- 18:2;0-16:0;0	PC O-	0.561007
LPE 16:0;0	LPE	PC 16:0;0-18:3;0	PC	0.561005
PC 18:0;0-22:5;0	PC	TAG 50:2;0	TAG	0.560923
PC 16:0;0-22:5;0	PC	TAG 50:1;0	TAG	0.560759
PC 18:0;0-18:2;0	PC	PE O- 18:1;0-20:4;0	PE O-	0.560687
PC 16:0;0-22:4;0	PC	PI 18:0;0-20:4;0	PI	0.560545
LPE 16:0;0	LPE	TAG 48:1;0	TAG	0.560463
PC O- 16:0;0-18:1;0	PC O-	PC O- 18:2;0-16:0;0	PC O-	0.560449
CE 18:3;0	CE	PC 18:2;0-20:4;0	PC	0.560439
PC 14:0;0-18:0;0	PC	PC 15:0;0-18:1;0	PC	0.560439
PC 16:1;0-18:2;0	PC	PI 18:0;0-18:2;0	PI	0.560303
CE 17:1;0	CE	PC 16:0;0-19:1;0	PC	0.560182
PC 16:0;0-20:3;0	PC	TAG 50:2;0	TAG	0.560085
DAG 18:1;0-18:2;0	DAG	TAG 50:5;0	TAG	0.56008
PC 16:1;0-20:3;0	PC	PC 18:1;0-20:2;0	PC	0.559884
PC O- 18:2;0-16:0;0	PC O-	PE O- 18:1;0-20:4;0	PE O-	0.559877
CE 24:2;0	CE	LPE 18:0;0	LPE	0.559718
PC 16:0;0-22:4;0	PC	PC 18:0;0-20:3;0	PC	0.559492
PC 15:0;0-18:2;0	PC	PC 17:1;0-18:1;0	PC	0.559303
CE 24:2;0	CE	PC 16:0;0-20:2;0	PC	0.558911
TAG 52:4;0	TAG	TAG 58:10;0	TAG	0.558878
PE 18:0;0-20:4;0	PE	TAG 51:3;0	TAG	0.558869
PC 18:1;0-20:2;0	PC	PC O- 16:0;0-16:1;0	PC O-	0.55874
PC 15:0;0-18:2;0	PC	SM 34:2;2	SM	0.558714
CE 17:1;0	CE	PC 16:0;0-20:1;0	PC	0.558683
PC 16:0;0-18:3;0	PC	PI 16:0;0-20:4;0	PI	0.558637
PC 16:0;0-20:3;0	PC	PC 18:0;0-22:5;0	PC	0.558566
PC 16:0;0-18:3;0	PC	PC O- 16:0;0-16:1;0	PC O-	0.558515
PC 15:0;0-18:2;0	PC	PC 16:0;0-19:1;0	PC	0.558487
PC O- 18:1;0-16:0;0	PC O-	SM 34:1;2	SM	0.558457
CE 16:0;0	CE	PC 18:0;0-18:3;0	PC	0.558418
PC 16:0;0-18:3;0	PC	PC 18:2;0-20:3;0	PC	0.558374
PC 16:0;0-18:1;0	PC	PC 18:0;0-20:3;0	PC	0.558356
TAG 48:2;0	TAG	TAG 56:5;0	TAG	0.558119
PC 18:0;0-22:5;0	PC	TAG 50:3;0	TAG	0.558077
CE 24:2;0	CE	PE O- 18:1;0-18:2;0	PE O-	0.557998
SM 32:1;2	SM	ST 27:1;0	ST	0.557953
PC 16:0;0-22:5;0	PC	TAG 48:2;0	TAG	0.55791
PC O- 16:0;0-20:4;0	PC O-	PC O- 18:2;0-20:4;0	PC O-	0.557781
PC 16:0;0-19:1;0	PC	PC 17:0;0-20:3;0	PC	0.557718
PC 18:0;0-20:3;0	PC	PC 18:1;0-20:2;0	PC	0.55753
DAG 18:1;0-18:1;0	DAG	TAG 48:2;0	TAG	0.557248
PC 16:0;0-20:4;0	PC	PC 18:2;0-20:4;0	PC	0.557223
PC 16:0;0-18:2;0	PC	PC 16:0;0-18:3;0	PC	0.55711
PC 17:0;0-20:3;0	PC	PC 18:0;0-22:5;0	PC	0.557086
DAG 16:0;0-18:1;0	DAG	TAG 50:5;0	TAG	0.557032
CE 16:0;0	CE	PC 18:0;0-22:5;0	PC	0.557014
DAG 16:0;0-18:1;0	DAG	PE 16:0;0-18:2;0	PE	0.55693
DAG 16:1;0-18:1;0	DAG	TAG 50:5;0	TAG	0.556701
DAG 16:1;0-18:1;0	DAG	TAG 54:6;0	TAG	0.556674
PC 17:0;0-18:2;0	PC	PI 18:0;0-18:2;0	PI	0.556542
PC 16:0;0-20:1;0	PC	PC 18:0;0-22:5;0	PC	0.556386
TAG 49:2;0	TAG	TAG 56:5;0	TAG	0.556332
PC 16:0;0-20:3;0	PC	PC 18:1;0-20:2;0	PC	0.556318
PC 15:0;0-18:1;0	PC	PC 18:1;0-20:3;0	PC	0.556205
LPC 16:0;0	LPC	PC 18:0;0-18:2;0	PC	0.556194
DAG 18:1;0-18:1;0	DAG	TAG 52:6;0	TAG	0.555918
PC 16:0;0-20:2;0	PC	PC 18:0;0-18:1;0	PC	0.555914
PC 16:0;0-18:3;0	PC	TAG 48:3;0	TAG	0.555841
PC O- 16:1;0-18:0;0	PC O-	PC O- 16:1;0-18:1;0	PC O-	0.555777
TAG 51:2;0	TAG	TAG 54:4;0	TAG	0.555709
PC 16:0;0-18:2;0	PC	SM 34:2;2	SM	0.555686
PC 14:0;0-18:1;0	PC	TAG 50:2;0	TAG	0.555663
CE 18:0;0	CE	SM 40:1;2	SM	0.555518
PC 16:0;0-20:5;0	PC	TAG 56:8;0	TAG	0.55539
Cer 42:1;2	Cer	PC 18:2;0-20:4;0	PC	0.555307
PC 16:0;0-22:5;0	PC	TAG 56:6;0	TAG	0.555299
CE 18:1;0	CE	LPC 16:0;0	LPC	0.55523
PC O- 18:1;0-16:0;0	PC O-	PC O- 18:2;0-18:2;0	PC O-	0.555225
CE 18:1;0	CE	PI 16:0;0-18:1;0	PI	0.555115
SM 40:2;2	SM	ST 27:1;0	ST	0.554898
PC 16:0;0-18:0;0	PC	PC 16:0;0-22:5;0	PC	0.554729
PC 18:2;0-20:1;0	PC	PC O- 18:2;0-16:0;0	PC O-	0.554669
PC 18:0;0-20:3;0	PC	PC O- 16:1;0-20:3;0	PC O-	0.554548
LPC 18:1;0	LPC	PC O- 16:0;0-16:0;0	PC O-	0.55452
PC O- 18:2;0-18:1;0	PC O-	PI 18:1;0-18:1;0	PI	0.554507
Cer 40:1;2	Cer	ST 27:1;0	ST	0.554438
TAG 48:0;0	TAG	TAG 50:4;0	TAG	0.554195
PC 18:2;0-18:2;0	PC	PE 18:1;0-18:2;0	PE	0.554096
DAG 18:1;0-18:1;0	DAG	TAG 51:1;0	TAG	0.553901
PC 18:0;0-18:3;0	PC	TAG 48:1;0	TAG	0.553864
Cer 40:1;2	Cer	PC 17:1;0-18:2;0	PC	0.553736
PE 18:0;0-20:4;0	PE	TAG 52:4;0	TAG	0.553674
PC 16:0;0-18:0;0	PC	PE O- 18:2;0-20:4;0	PE O-	0.553641
PC 17:1;0-18:1;0	PC	PC 18:0;0-18:2;0	PC	0.553627
PC 16:0;0-16:0;0	PC	PI 18:1;0-18:1;0	PI	0.553502
CE 16:0;0	CE	CE 16:1;0	CE	0.553409
TAG 48:0;0	TAG	TAG 56:4;0	TAG	0.55335
PC 16:0;0-16:1;0	PC	PC 18:0;0-20:2;0	PC	0.553321
Cer 42:1;2	Cer	PC 18:2;0-20:3;0	PC	0.55332
CE 16:0;0	CE	PC 15:0;0-18:1;0	PC	0.553265
CE 16:1;0	CE	CE 20:3;0	CE	0.553219
PE 16:0;0-18:2;0	PE	TAG 48:1;0	TAG	0.553114
PC 18:0;0-22:6;0	PC	PC O- 16:0;0-22:6;0	PC O-	0.553006
PC 16:0;0-20:2;0	PC	PC 16:1;0-18:0;0	PC	0.552885
PC O- 16:1;0-18:0;0	PC O-	PC O- 16:2;0-18:0;0	PC O-	0.552808
CE 20:4;0	CE	PC 18:2;0-20:4;0	PC	0.552763
PC 16:0;0-18:3;0	PC	PE 18:0;0-18:2;0	PE	0.552728
PC 18:0;0-18:1;0	PC	PC 18:1;0-20:3;0	PC	0.55255
CE 20:4;0	CE	PI 18:0;0-20:4;0	PI	0.552408
PC 15:0;0-18:1;0	PC	TAG 53:2;0	TAG	0.552373
DAG 18:2;0-18:2;0	DAG	TAG 58:9;0	TAG	0.552347
DAG 16:1;0-18:1;0	DAG	PC 18:0;0-22:5;0	PC	0.552293
TAG 50:5;0	TAG	TAG 56:4;0	TAG	0.552142
PC 16:0;0-18:1;0	PC	PI 18:0;0-20:3;0	PI	0.55212
CE 16:0;0	CE	PC 18:0;0-22:6;0	PC	0.5521
PC 16:0;0-20:2;0	PC	PI 18:0;0-18:1;0	PI	0.552086
PC 16:0;0-16:0;0	PC	ST 27:1;0	ST	0.552039
PE 18:0;0-20:4;0	PE	TAG 51:2;0	TAG	0.552
PC 16:1;0-18:0;0	PC	PC O- 18:1;0-16:1;0	PC O-	0.551867
DAG 18:2;0-18:2;0	DAG	TAG 58:10;0	TAG	0.551792
PI 18:1;0-18:2;0	PI	PI 18:2;0-18:2;0	PI	0.551768
LPE 16:0;0	LPE	PC 16:0;0-20:1;0	PC	0.55174
PC 17:1;0-18:1;0	PC	PC O- 16:1;0-18:1;0	PC O-	0.551702
PE 18:0;0-20:4;0	PE	TAG 53:3;0	TAG	0.551469
CE 18:1;0	CE	PC O- 16:0;0-16:0;0	PC O-	0.551336
PE 18:0;0-18:2;0	PE	TAG 53:4;0	TAG	0.551262
TAG 51:1;0	TAG	TAG 56:6;0	TAG	0.551232
PC 18:0;0-18:3;0	PC	PE 18:0;0-18:2;0	PE	0.551223
PE 16:0;0-18:2;0	PE	TAG 48:0;0	TAG	0.551167
PC 16:0;0-18:3;0	PC	PC 18:0;0-20:3;0	PC	0.551099
PE 18:0;0-18:2;0	PE	PE 18:1;0-18:2;0	PE	0.55108
PC 15:0;0-18:2;0	PC	PE 16:0;0-18:2;0	PE	0.55104
PC 16:0;0-19:1;0	PC	TAG 48:1;0	TAG	0.550886
PC 18:2;0-20:1;0	PC	PC O- 18:2;0-18:2;0	PC O-	0.55086
TAG 51:1;0	TAG	TAG 52:3;0	TAG	0.550855
PC 16:0;0-18:3;0	PC	PC 16:0;0-20:3;0	PC	0.550799
PC 18:0;0-20:3;0	PC	PI 16:0;0-20:4;0	PI	0.550612
PC 17:0;0-18:2;0	PC	PE 18:0;0-18:2;0	PE	0.550603
LPE 18:0;0	LPE	TAG 56:4;0	TAG	0.550493
PC 18:0;0-18:2;0	PC	PC 18:0;0-18:3;0	PC	0.550478
PC 16:1;0-18:2;0	PC	PC 18:2;0-20:2;0	PC	0.550472
LPE 16:0;0	LPE	TAG 48:0;0	TAG	0.55047
PC O- 16:1;0-20:3;0	PC O-	PE O- 18:1;0-20:4;0	PE O-	0.550394
CE 17:1;0	CE	TAG 51:2;0	TAG	0.550361
TAG 46:2;0	TAG	TAG 50:1;0	TAG	0.550312
TAG 50:5;0	TAG	TAG 53:3;0	TAG	0.550299
PC 18:2;0-20:3;0	PC	PC O- 18:2;0-18:2;0	PC O-	0.550283
PC 15:0;0-18:2;0	PC	SM 40:1;2	SM	0.550272
LPC 16:0;0	LPC	PC 16:0;0-19:1;0	PC	0.550257
CE 17:1;0	CE	PC 16:0;0-22:5;0	PC	0.550229
PE 18:0;0-18:2;0	PE	PI 18:0;0-18:2;0	PI	0.550175
CE 14:0;0	CE	CE 20:3;0	CE	0.550169
CE 24:2;0	CE	SM 38:1;2	SM	0.55
LPC 18:0;0	LPC	PE O- 18:2;0-20:4;0	PE O-	0.549934
LPC 18:1;0	LPC	PC O- 16:2;0-18:0;0	PC O-	0.54985
CE 18:2;0	CE	PC O- 16:1;0-20:4;0	PC O-	0.549831
SM 38:2;2	SM	SM 42:2;2	SM	0.549563
PC 15:0;0-18:1;0	PC	TAG 50:3;0	TAG	0.549533
TAG 48:0;0	TAG	TAG 52:2;0	TAG	0.549309
DAG 16:1;0-18:1;0	DAG	TAG 52:4;0	TAG	0.549093
CE 16:1;0	CE	PC 18:0;0-20:2;0	PC	0.549069
PI 16:0;0-18:2;0	PI	PI 16:0;0-20:4;0	PI	0.549048
TAG 51:4;0	TAG	TAG 56:7;0	TAG	0.548987
CE 14:0;0	CE	PC 16:0;0-18:1;0	PC	0.548827
CE 20:5;0	CE	TAG 56:7;0	TAG	0.548796
PC 18:0;0-20:5;0	PC	TAG 52:6;0	TAG	0.54873
PE 18:0;0-20:4;0	PE	PI 18:0;0-20:4;0	PI	0.54871
CE 20:5;0	CE	PC 16:0;0-16:0;0	PC	0.54851
PC 17:0;0-18:2;0	PC	PC O- 16:0;0-18:2;0	PC O-	0.5485
PC 14:0;0-18:1;0	PC	TAG 50:1;0	TAG	0.54848
TAG 49:1;0	TAG	TAG 53:4;0	TAG	0.548476
PC 18:0;0-22:6;0	PC	TAG 52:6;0	TAG	0.548102
PI 18:0;0-18:1;0	PI	PI 18:1;0-18:2;0	PI	0.547792
CE 20:5;0	CE	TAG 58:7;0	TAG	0.54774
PC 16:0;0-16:0;0	PC	TAG 48:1;0	TAG	0.547694
PC 16:0;0-18:0;0	PC	PC 16:0;0-20:1;0	PC	0.547517
LPC 16:0;0	LPC	PC 18:2;0-18:2;0	PC	0.547453
TAG 48:0;0	TAG	TAG 52:6;0	TAG	0.547259
DAG 16:1;0-18:1;0	DAG	DAG 18:1;0-18:3;0	DAG	0.54703
CE 16:0;0	CE	PC 16:0;0-20:1;0	PC	0.54698
PC 16:0;0-20:2;0	PC	PC 18:0;0-18:3;0	PC	0.546957
CE 16:1;0	CE	TAG 48:1;0	TAG	0.546895
CE 18:3;0	CE	PC 14:0;0-18:1;0	PC	0.546626
PE 18:1;0-18:1;0	PE	TAG 58:8;0	TAG	0.546543
LPC 16:0;0	LPC	PC 16:0;0-18:2;0	PC	0.546462
PC 18:0;0-18:3;0	PC	TAG 50:1;0	TAG	0.546381
PC 14:0;0-18:0;0	PC	PC 16:0;0-18:1;0	PC	0.54638
PC 17:1;0-18:1;0	PC	PC 18:1;0-18:3;0	PC	0.546328
CE 20:3;0	CE	PC O- 18:1;0-20:3;0	PC O-	0.546188
PC 16:1;0-18:1;0	PC	PI 18:0;0-18:1;0	PI	0.546145
PC 18:0;0-18:3;0	PC	TAG 58:8;0	TAG	0.546137
PC 18:2;0-20:3;0	PC	PE O- 18:1;0-18:2;0	PE O-	0.546012
PC 18:1;0-18:2;0	PC	PC 18:1;0-18:3;0	PC	0.545958
PC 15:0;0-18:1;0	PC	TAG 48:2;0	TAG	0.545908
PC 15:0;0-18:1;0	PC	PC 17:1;0-18:2;0	PC	0.545876
LPC 18:0;0	LPC	PC O- 16:0;0-18:2;0	PC O-	0.545781
PC 16:0;0-18:3;0	PC	TAG 49:2;0	TAG	0.545692
PC O- 16:0;0-18:1;0	PC O-	PC O- 18:2;0-18:2;0	PC O-	0.545678
PC 18:2;0-18:2;0	PC	PE 18:0;0-18:2;0	PE	0.54566
PC 18:0;0-18:3;0	PC	PI 16:0;0-18:1;0	PI	0.545623
PC 18:0;0-18:2;0	PC	PC O- 16:1;0-20:4;0	PC O-	0.545534
CE 18:1;0	CE	LPC 18:1;0	LPC	0.545454
PC O- 16:0;0-16:1;0	PC O-	PC O- 17:0;0-17:1;0	PC O-	0.545406
DAG 16:0;0-18:2;0	DAG	TAG 46:0;0	TAG	0.545194
PC O- 18:2;0-18:1;0	PC O-	PI 18:1;0-18:2;0	PI	0.545151
PC 18:0;0-20:5;0	PC	TAG 58:9;0	TAG	0.545138
[truncated: 18,504 more rows]
