# Supplementary material for: Cholesterol is Inefficiently Converted to Cholesteryl Esters in the Blood of Cardiovascular Disease Patients
Source: Sci Rep. 2018 Oct 3;8:14764. doi: 10.1038/s41598-018-33116-4 (PMC6170447; doi:10.1038/s41598-018-33116-4)
Supplement: Supplementary file 3 — Dataset 2 [file 41598_2018_33116_MOESM3_ESM.xlsx]

## Sheet: Table_S2_CE-FA_PC_FA_correlatio
Lipid1	Class1	Lipid1_FA	Lipid2	Class2	Lipid2_FA1	Lipid2_FA2	r
CE 22:6;0	CE	22:6;0	PC 16:0;0-22:6;0	PC	16:0;0	22:6;0	0.860644
CE 22:6;0	CE	22:6;0	PC 18:0;0-22:6;0	PC	18:0;0	22:6;0	0.796255
CE 20:5;0	CE	20:5;0	PC 18:0;0-20:5;0	PC	18:0;0	20:5;0	0.902353
CE 20:5;0	CE	20:5;0	PC 16:0;0-20:5;0	PC	16:0;0	20:5;0	0.874286
CE 20:4;0	CE	20:4;0	PC 18:0;0-20:4;0	PC	18:0;0	20:4;0	0.835055
CE 20:4;0	CE	20:4;0	PC 16:0;0-20:4;0	PC	16:0;0	20:4;0	0.803951
CE 20:4;0	CE	20:4;0	PC 17:0;0-20:4;0	PC	17:0;0	20:4;0	0.738994
CE 20:4;0	CE	20:4;0	PC 16:1;0-20:4;0	PC	16:1;0	20:4;0	0.581404
CE 20:4;0	CE	20:4;0	PC 18:1;0-20:4;0	PC	18:1;0	20:4;0	0.581043
CE 20:4;0	CE	20:4;0	PC 18:2;0-20:4;0	PC	18:2;0	20:4;0	0.552763
CE 20:3;0	CE	20:3;0	PC 18:0;0-20:3;0	PC	18:0;0	20:3;0	0.819302
CE 20:3;0	CE	20:3;0	PC 16:0;0-20:3;0	PC	16:0;0	20:3;0	0.816342
CE 20:3;0	CE	20:3;0	PC 18:1;0-20:3;0	PC	18:1;0	20:3;0	0.641347
CE 20:3;0	CE	20:3;0	PC 16:1;0-20:3;0	PC	16:1;0	20:3;0	0.562652
CE 20:3;0	CE	20:3;0	PC 17:0;0-20:3;0	PC	17:0;0	20:3;0	0.534285
CE 20:3;0	CE	20:3;0	PC 18:2;0-20:3;0	PC	18:2;0	20:3;0	0.507829
CE 18:3;0	CE	18:3;0	PC 16:0;0-18:3;0	PC	16:0;0	18:3;0	0.779394
CE 18:3;0	CE	18:3;0	PC 18:0;0-18:3;0	PC	18:0;0	18:3;0	0.646551
CE 18:3;0	CE	18:3;0	PC 18:1;0-18:3;0	PC	18:1;0	18:3;0	0.289465
CE 18:2;0	CE	18:2;0	PC 16:0;0-18:2;0	PC	16:0;0	18:2;0	0.813407
CE 18:2;0	CE	18:2;0	PC 18:0;0-18:2;0	PC	18:0;0	18:2;0	0.803245
CE 18:2;0	CE	18:2;0	PC 17:0;0-18:2;0	PC	17:0;0	18:2;0	0.737973
CE 18:2;0	CE	18:2;0	PC 15:0;0-18:2;0	PC	15:0;0	18:2;0	0.717958
CE 18:2;0	CE	18:2;0	PC 18:2;0-20:4;0	PC	18:2;0	20:4;0	0.658187
CE 18:2;0	CE	18:2;0	PC 18:2;0-18:2;0	PC	18:2;0	18:2;0	0.64839
CE 18:2;0	CE	18:2;0	PC 18:1;0-18:2;0	PC	18:1;0	18:2;0	0.615236
CE 18:2;0	CE	18:2;0	PC 17:1;0-18:2;0	PC	17:1;0	18:2;0	0.578467
CE 18:2;0	CE	18:2;0	PC 16:1;0-18:2;0	PC	16:1;0	18:2;0	0.529407
CE 18:2;0	CE	18:2;0	PC 18:2;0-20:3;0	PC	18:2;0	20:3;0	0.520592
CE 18:2;0	CE	18:2;0	PC 18:2;0-20:2;0	PC	18:2;0	20:2;0	0.463239
CE 18:2;0	CE	18:2;0	PC 18:2;0-20:1;0	PC	18:2;0	20:1;0	0.415344
CE 18:2;0	CE	18:2;0	PC 14:0;0-18:2;0	PC	14:0;0	18:2;0	0.162275
CE 18:1;0	CE	18:1;0	PC 16:0;0-18:1;0	PC	16:0;0	18:1;0	0.80243
CE 18:1;0	CE	18:1;0	PC 15:0;0-18:1;0	PC	15:0;0	18:1;0	0.750122
CE 18:1;0	CE	18:1;0	PC 18:0;0-18:1;0	PC	18:0;0	18:1;0	0.74579
CE 18:1;0	CE	18:1;0	PC 17:1;0-18:1;0	PC	17:1;0	18:1;0	0.745736
CE 18:1;0	CE	18:1;0	PC 18:1;0-18:1;0	PC	18:1;0	18:1;0	0.629478
CE 18:1;0	CE	18:1;0	PC 16:1;0-18:1;0	PC	16:1;0	18:1;0	0.626526
CE 18:1;0	CE	18:1;0	PC 14:0;0-18:1;0	PC	14:0;0	18:1;0	0.537418
CE 18:1;0	CE	18:1;0	PC 18:1;0-20:2;0	PC	18:1;0	20:2;0	0.516622
CE 18:1;0	CE	18:1;0	PC 18:1;0-20:3;0	PC	18:1;0	20:3;0	0.507492
CE 18:1;0	CE	18:1;0	PC 18:1;0-18:2;0	PC	18:1;0	18:2;0	0.501711
CE 18:1;0	CE	18:1;0	PC 18:1;0-18:3;0	PC	18:1;0	18:3;0	0.480536
CE 18:1;0	CE	18:1;0	PC 18:1;0-20:4;0	PC	18:1;0	20:4;0	0.417094
CE 18:0;0	CE	18:0;0	PC 16:0;0-18:0;0	PC	16:0;0	18:0;0	0.569611
CE 18:0;0	CE	18:0;0	PC 18:0;0-18:2;0	PC	18:0;0	18:2;0	0.534367
CE 18:0;0	CE	18:0;0	PC 18:0;0-22:6;0	PC	18:0;0	22:6;0	0.389281
CE 18:0;0	CE	18:0;0	PC 18:0;0-22:5;0	PC	18:0;0	22:5;0	0.384685
CE 18:0;0	CE	18:0;0	PC 18:0;0-20:4;0	PC	18:0;0	20:4;0	0.370517
CE 18:0;0	CE	18:0;0	PC 18:0;0-20:3;0	PC	18:0;0	20:3;0	0.370355
CE 18:0;0	CE	18:0;0	PC 18:0;0-18:3;0	PC	18:0;0	18:3;0	0.346645
CE 18:0;0	CE	18:0;0	PC 18:0;0-18:1;0	PC	18:0;0	18:1;0	0.27054
CE 18:0;0	CE	18:0;0	PC 18:0;0-20:2;0	PC	18:0;0	20:2;0	0.196618
CE 18:0;0	CE	18:0;0	PC 14:0;0-18:0;0	PC	14:0;0	18:0;0	0.19281
CE 18:0;0	CE	18:0;0	PC 18:0;0-20:5;0	PC	18:0;0	20:5;0	0.169933
CE 18:0;0	CE	18:0;0	PC 16:1;0-18:0;0	PC	16:1;0	18:0;0	0.100055
CE 17:1;0	CE	17:1;0	PC 17:1;0-18:2;0	PC	17:1;0	18:2;0	0.414791
CE 17:1;0	CE	17:1;0	PC 16:0;0-17:1;0	PC	16:0;0	17:1;0	0.407653
CE 17:1;0	CE	17:1;0	PC 17:1;0-18:1;0	PC	17:1;0	18:1;0	0.401029
CE 17:1;0	CE	17:1;0	PC 17:1;0-22:5;0	PC	17:1;0	22:5;0	0.069855
CE 17:0;0	CE	17:0;0	PC 17:0;0-18:2;0	PC	17:0;0	18:2;0	0.584179
CE 17:0;0	CE	17:0;0	PC 17:0;0-20:3;0	PC	17:0;0	20:3;0	0.434841
CE 17:0;0	CE	17:0;0	PC 17:0;0-20:4;0	PC	17:0;0	20:4;0	0.39271
CE 16:1;0	CE	16:1;0	PC 16:0;0-16:1;0	PC	16:0;0	16:1;0	0.924516
CE 16:1;0	CE	16:1;0	PC 16:1;0-18:0;0	PC	16:1;0	18:0;0	0.862251
CE 16:1;0	CE	16:1;0	PC 16:1;0-18:1;0	PC	16:1;0	18:1;0	0.678136
CE 16:1;0	CE	16:1;0	PC 16:1;0-20:3;0	PC	16:1;0	20:3;0	0.512836
CE 16:1;0	CE	16:1;0	PC 16:1;0-20:4;0	PC	16:1;0	20:4;0	0.45363
CE 16:1;0	CE	16:1;0	PC 16:1;0-18:2;0	PC	16:1;0	18:2;0	0.381703
CE 16:0;0	CE	16:0;0	PC 16:0;0-16:0;0	PC	16:0;0	16:0;0	0.747051
CE 16:0;0	CE	16:0;0	PC 16:0;0-18:0;0	PC	16:0;0	18:0;0	0.71823
CE 16:0;0	CE	16:0;0	PC 16:0;0-18:2;0	PC	16:0;0	18:2;0	0.699183
CE 16:0;0	CE	16:0;0	PC 16:0;0-20:2;0	PC	16:0;0	20:2;0	0.684989
CE 16:0;0	CE	16:0;0	PC 16:0;0-22:5;0	PC	16:0;0	22:5;0	0.663518
CE 16:0;0	CE	16:0;0	PC 16:0;0-22:6;0	PC	16:0;0	22:6;0	0.617298
CE 16:0;0	CE	16:0;0	PC 16:0;0-18:3;0	PC	16:0;0	18:3;0	0.578865
CE 16:0;0	CE	16:0;0	PC 16:0;0-18:1;0	PC	16:0;0	18:1;0	0.570686
CE 16:0;0	CE	16:0;0	PC 16:0;0-20:1;0	PC	16:0;0	20:1;0	0.54698
CE 16:0;0	CE	16:0;0	PC 16:0;0-20:4;0	PC	16:0;0	20:4;0	0.516375
CE 16:0;0	CE	16:0;0	PC 16:0;0-20:3;0	PC	16:0;0	20:3;0	0.489971
CE 16:0;0	CE	16:0;0	PC 16:0;0-19:1;0	PC	16:0;0	19:1;0	0.482773
CE 16:0;0	CE	16:0;0	PC 16:0;0-20:5;0	PC	16:0;0	20:5;0	0.3982
CE 16:0;0	CE	16:0;0	PC 16:0;0-17:1;0	PC	16:0;0	17:1;0	0.397579
CE 16:0;0	CE	16:0;0	PC 16:0;0-16:1;0	PC	16:0;0	16:1;0	0.39463
CE 16:0;0	CE	16:0;0	PC 16:0;0-22:4;0	PC	16:0;0	22:4;0	0.354228
CE 15:0;0	CE	15:0;0	PC 15:0;0-18:1;0	PC	15:0;0	18:1;0	0.411404
CE 15:0;0	CE	15:0;0	PC 15:0;0-18:2;0	PC	15:0;0	18:2;0	0.356902
CE 14:0;0	CE	14:0;0	PC 14:0;0-18:1;0	PC	14:0;0	18:1;0	0.705582
CE 14:0;0	CE	14:0;0	PC 14:0;0-18:0;0	PC	14:0;0	18:0;0	0.49089
CE 14:0;0	CE	14:0;0	PC 14:0;0-18:2;0	PC	14:0;0	18:2;0	0.208267
